# Supplementary material for: Perception of animacy leads to expectation of goal-directed behaviour in dogs
Source: Sci Rep. 2026 Jan 13;16:1758. doi: 10.1038/s41598-025-26837-w (PMC12804912; doi:10.1038/s41598-025-26837-w)
Supplement: Supplementary file 1 — Supplementary Material 1 [file 41598_2025_26837_MOESM1_ESM.xlsx]

## Sheet: Information
Supplementary Information for:
Perception of animacy leads to expectation of goal-directed behaviour in dogs
by Zsuzsanna Gedai, Ádám Miklósi, and Judit Abdai
in Scientific Reports

## Sheet: Subjects
Subject_ID	Breed	Age (year)	Sex	Actor	ObjectPair	LeftObject	DemoGoal	Change	Comment
Human partner											Actor: Which UMO or human was the actor
1	Mixed (jagd)	3	male (neutered)	ZG	Lamp/Watering can	Lamp	Lamp	Goal
2	Wire-haired German vizsla	4	female (spayed)	BL	Lamp/Watering can	Watering can	Watering can	Goal			ObjectPair: The pair of objects used
3	Mongrel	5	female (spayed)	ZG	Shade/Wood	Shade	Shade	Goal
4	Mongrel	2	female (spayed)	BL	Shade/Wood	Wood	Wood	Goal	Intercoder		LeftObject: The object that was on the left side of the room (from the viewpoint of the dog)
5	Border collie	1.8	male (neutered)	ZG	Lamp/Watering can	Lamp	Watering can	Goal
6	Beagle	7	female (spayed)	BL	Lamp/Watering can	Watering can	Lamp	Goal	Intercoder		DemoGoal: Which object was used as the goal object
7	Mixed (Golden retriever)	2.5	female (spayed)	ZG	Shade/Wood	Shade	Wood	Goal	Intercoder
8	Black Russian terrier	1.3	male	BL	Shade/Wood	Wood	Shade	Goal			Change: Whether at the beginning of the Test phase the actor changed the goal (new object/same route - route-consistent) or the route (new route/same object - goal-consistent)
9	Yorkshire terrier	8	female	ZG	Lamp/Watering can	Watering can	Lamp	Route
10	Mongrel	6	female (spayed)	BL	Lamp/Watering can	Lamp	Watering can	Route
11	Yorkshire terrier	3.5	female	ZG	Shade/Wood	Wood	Shade	Route
12	Labrador retriever	4	female (spayed)	BL	Shade/Wood	Wood	Wood	Route
13	Mongrel	1.3	female (spayed)	ZG	Lamp/Watering can	Watering can	Watering can	Route	Intercoder
14	Black Russian terrier	1	female	BL	Lamp/Watering can	Lamp	Lamp	Route
15	Mongrel	10	male (neutered)	ZG	Shade/Wood	Wood	Wood	Route
16	Toy poodle	2.5	male (neutered)	BL	Shade/Wood	Shade	Shade	Route
17	Nova Scotia duck tolling retriever	3.5	female	ZG	Lamp/Watering can	Watering can	Watering can	Goal
18	Bedlington terrier	1	female	BL	Lamp/Watering can	Lamp	Watering can	Route
19	Mongrel	1.5	female (spayed)	ZG	Shade/Wood	Shade	Wood	Route
20	Whippet	3	female (spayed)	BL	Shade/Wood	Shade	Shade	Goal
Interactive UMO
21	Bichon Havanese	5	male (neutered)	Ollie	Lamp/Watering can	Lamp	Lamp	Goal
22	Mongrel	3	female	RC car	Lamp/Watering can	Watering can	Watering can	Goal
23	Mongrel	10	male (neutered)	Ollie	Shade/Wood	Shade	Shade	Goal
24	Mongrel	4.8	male (neutered)	RC car	Shade/Wood	Wood	Wood	Goal	Only 9 trials during the Demonstration phase
25	Dobermann	4.5	female	Ollie	Lamp/Watering can	Lamp	Watering can	Goal
26	German shepherd	5	female (spayed)	RC car	Lamp/Watering can	Watering can	Lamp	Goal	Intercoder
27	Mongrel	4	female (spayed)	Ollie	Shade/Wood	Shade	Wood	Goal
28	Mongrel	2	male	RC car	Shade/Wood	Wood	Shade	Goal	Intercoder
29	Mongrel	6	male (neutered)	Ollie	Lamp/Watering can	Watering can	Lamp	Route
30	Mixed (Collie)	1.3	female (spayed)	RC car	Lamp/Watering can	Lamp	Watering can	Route
31	Parson Russell terrier	1	female	Ollie	Shade/Wood	Wood	Shade	Route	Intercoder
32	Mongrel	4	male	RC car	Shade/Wood	Wood	Wood	Route
33	German shepherd	6.5	female	Ollie	Lamp/Watering can	Watering can	Watering can	Route
34	Havanese	14	male	RC car	Lamp/Watering can	Lamp	Lamp	Route
35	Border collie	2.5	male	Ollie	Shade/Wood	Wood	Wood	Route	Intercoder
36	Mongrel	10	male (neutered)	RC car	Shade/Wood	Shade	Shade	Route
37	Mixed (Foxi x Jack Russell terrier)	11	female (spayed)	Ollie	Lamp/Watering can	Watering can	Watering can	Goal
38	Mongrel	4	female	RC car	Lamp/Watering can	Lamp	Watering can	Route
39	English cocker spaniel	2.5	male (neutered)	Ollie	Shade/Wood	Shade	Wood	Route
40	Border Collie	5	female	RC car	Shade/Wood	Shade	Shade	Goal
Animate UMO
41	Dachshund	9	male (neutered)	Ollie	Lamp/Watering can	Lamp	Lamp	Goal
42	Mongrel	1	male (neutered)	RC car	Lamp/Watering can	Watering can	Watering can	Goal	Intercoder
43	Miniature dachshund	3	female	Ollie	Shade/Wood	Shade	Shade	Goal
44	Mongrel	3	female (spayed)	RC car	Shade/Wood	Wood	Wood	Goal
45	Labrador retriever	3	male (neutered)	Ollie	Lamp/Watering can	Lamp	Watering can	Goal	Intercoder
46	Border collie	2	female (spayed)	RC car	Lamp/Watering can	Watering can	Lamp	Goal
47	Mongrel	14	female (spayed)	Ollie	Shade/Wood	Shade	Wood	Goal
48	Toy poodle	2.5	female (spayed)	RC car	Shade/Wood	Wood	Shade	Goal
49	Mixed (Pointer)	4	male (neutered)	Ollie	Lamp/Watering can	Watering can	Lamp	Route
50	Mongrel	6	male (neutered)	RC car	Lamp/Watering can	Lamp	Watering can	Route	Intercoder
51	Mongrel	12	female (spayed)	Ollie	Shade/Wood	Wood	Shade	Route
52	Mongrel	2.5	female (spayed)	RC car	Shade/Wood	Wood	Wood	Route
53	Mongrel	11	female (spayed)	Ollie	Lamp/Watering can	Watering can	Watering can	Route
54	Mongrel	11	female (spayed)	RC car	Lamp/Watering can	Lamp	Lamp	Route
55	Chihuahua	5	male (neutered)	Ollie	Shade/Wood	Wood	Wood	Route
56	Australian shepherd	1	female	RC car	Shade/Wood	Shade	Shade	Route
57	Mongrel	5	male (neutered)	Ollie	Lamp/Watering can	Watering can	Watering can	Goal	Only 9 trials during the Demonstration phase
58	Labrador retriever	11	male (neutered)	RC car	Lamp/Watering can	Lamp	Watering can	Route
59	Mongrel	8	female (spayed)	Ollie	Shade/Wood	Shade	Wood	Route	Intercoder
60	Mongel	8	male (neutered)	RC car	Shade/Wood	Wood	Shade	Goal
Ambiguous UMO
61	Whippet	1	male	Ollie	Lamp/Watering can	Lamp	Lamp	Goal
62	Border collie	12	female (spayed)	RC car	Lamp/Watering can	Watering can	Watering can	Goal
63	Border collie	5	male	Ollie	Shade/Wood	Shade	Shade	Goal
64	Labrador retriever	3	female (spayed)	RC car	Shade/Wood	Wood	Wood	Goal
65	Mongrel	3	female (spayed)	Ollie	Lamp/Watering can	Lamp	Watering can	Goal
66	Bichon Havanese	2	female (spayed)	RC car	Lamp/Watering can	Watering can	Lamp	Goal
67	Mongrel	12.5	male (neutered)	Ollie	Shade/Wood	Shade	Wood	Goal	11 trials during the Demonstration phase
68	Mixed (Husky)	5.5	female (spayed)	RC car	Shade/Wood	Wood	Shade	Goal	Intercoder
69	Dobermann	4.5	female (spayed)	Ollie	Lamp/Watering can	Watering can	Lamp	Route
70	Mongrel	2	female	RC car	Lamp/Watering can	Lamp	Watering can	Route	Intercoder
71	Mongrel	9	male (neutered)	Ollie	Shade/Wood	Wood	Shade	Route	11 trials during the Demonstration phase
72	Mixed (Hungarian vizsla x retriever)	5	male	RC car	Shade/Wood	Wood	Wood	Route
73	Tervueren	4	male	Ollie	Lamp/Watering can	Watering can	Watering can	Route	Intercoder
74	Mongrel	2.5	female (spayed)	RC car	Lamp/Watering can	Lamp	Lamp	Route
75	Miniature dachshund	1.5	male	Ollie	Shade/Wood	Wood	Wood	Route
76	Westie	7	male (neutered)	RC car	Shade/Wood	Shade	Shade	Route
77	Mixed (Hungarian greyhound x English greyhound)	10	male	Ollie	Lamp/Watering can	Watering can	Watering can	Goal	Intercoder
78	Mongrel	3	male (neutered)	RC car	Lamp/Watering can	Lamp	Watering can	Route
79	Mixed (Greyhound)	5	female (spayed)	Ollie	Shade/Wood	Shade	Wood	Route
80	Dobermann	6	male	RC car	Shade/Wood	Shade	Shade	Goal
Excluded
ID	Breed	Age	Sex	UMO	Objects	LeftObject	HabitGoal	Change	Original group	Reason of exclusion
E1	Mixed (bull type)	1	female (spayed)	Ollie	Lamp/Watering can	Lamp	Lamp	Goal	Animate UMO	Technical issue (problems with the UMO from trial 3 in the Test phase)
E2	Coton de thuléar	2	male	Ollie	Shade/Wood	Wood	Wood	Route	Animate UMO	Technical issue (problems with the UMO from trial 5 in the Test phase)
E3	Mongrel	4	male (neutered)	RC car	Shade/Wood	Wood	Wood	Goal	Ambiguous UMO	The dog watched the demonstration for less than 20% of the total time
E4	Mongrel	10.5	male	RC car	Shade/Wood	Wood	Shade	Goal	Animate UMO	The battery discharged during the Demonstration phase
E5	Dachshund	8	male	RC car	Lamp/Watering can	Lamp	Lamp	Route	Interactive UMO	During the Demonstration phase, the UMO approached the non-goal object in the first trial, and the goal object in the rest of the trials
E6	Border collie	9	male (neutered)	RC car	Shade/Wood	Shade	Shade	Goal	Interactive UMO	The noises of another dog distracted the dog during the test
E7	Mixed (German shepherd)	14	male (neutered)	Ollie	Lamp/Watering can	Lamp	Lamp	Goal	Interactive UMO	Technical issue with the Ollie
E8	Mongrel	9	male	Ollie	Lamp/Watering can	Watering can	Lamp	Route	Ambiguous UMO	The dog watched the demonstration for less than 20% of the total time
E9	Basset hound	2	female (spayed)	Ollie	Lamp/Watering can	Watering can	Lamp	Route	Ambiguous UMO	Technical issue with the Ollie
E10	Puli	5	female (spayed)	Ollie	Shade/Wood	Wood	Shade	Route	Interactive UMO	The dog was stressed in the room

## Sheet: Data_Start-to-Turn
Subject_ID	Group	Actor	ObjectPair	LeftObject	DemoGoal	Change	Trial	Object	Look_perc
1	Human	ZG	Lamp/Watering can	Lamp	Lamp	Goal	T1	Goal	25.1701			Looking behaviour is measured from the moment the actor started to move (Start), until it turned toward the specific object (Turn).
1	Human	ZG	Lamp/Watering can	Lamp	Lamp	Goal	T1	Other	0
2	Human	BL	Lamp/Watering can	Watering can	Watering can	Goal	T1	Goal	0
2	Human	BL	Lamp/Watering can	Watering can	Watering can	Goal	T1	Other	0			Actor: Which UMO or human was the actor
3	Human	ZG	Shade/Wood	Shade	Shade	Goal	T1	Goal	0
3	Human	ZG	Shade/Wood	Shade	Shade	Goal	T1	Other	0			ObjectPair: The pair of objects used
4	Human	BL	Shade/Wood	Wood	Wood	Goal	T1	Goal	0
4	Human	BL	Shade/Wood	Wood	Wood	Goal	T1	Other	0			LeftObject: The object that was on the left side of the room (from the viewpoint of the dog)
5	Human	ZG	Lamp/Watering can	Lamp	Watering can	Goal	T1	Goal	0
5	Human	ZG	Lamp/Watering can	Lamp	Watering can	Goal	T1	Other	0
6	Human	BL	Lamp/Watering can	Watering can	Lamp	Goal	T1	Goal	0			DemoGoal: Which object was used as the goal object
6	Human	BL	Lamp/Watering can	Watering can	Lamp	Goal	T1	Other	0.183673
7	Human	ZG	Shade/Wood	Shade	Wood	Goal	T1	Goal	0			Change: Whether at the beginning of the Test phase the actor changed the goal (new object/same route) or the route (new route/same object)
7	Human	ZG	Shade/Wood	Shade	Wood	Goal	T1	Other	0
8	Human	BL	Shade/Wood	Wood	Shade	Goal	T1	Goal	0
8	Human	BL	Shade/Wood	Wood	Shade	Goal	T1	Other	0			Trial: The number of the trial in the Test phase (T)
9	Human	ZG	Lamp/Watering can	Watering can	Lamp	Route	T1	Goal	0
9	Human	ZG	Lamp/Watering can	Watering can	Lamp	Route	T1	Other	0			Object: The specific object (goal or other) that the looking data belongs to
10	Human	BL	Lamp/Watering can	Lamp	Watering can	Route	T1	Goal	0
10	Human	BL	Lamp/Watering can	Lamp	Watering can	Route	T1	Other	0			Look_perc: Percentage of looking duration at the specific object
11	Human	ZG	Shade/Wood	Wood	Shade	Route	T1	Goal	0
11	Human	ZG	Shade/Wood	Wood	Shade	Route	T1	Other	0
12	Human	BL	Shade/Wood	Wood	Wood	Route	T1	Goal	0
12	Human	BL	Shade/Wood	Wood	Wood	Route	T1	Other	0
13	Human	ZG	Lamp/Watering can	Watering can	Watering can	Route	T1	Goal	0
13	Human	ZG	Lamp/Watering can	Watering can	Watering can	Route	T1	Other	0
14	Human	BL	Lamp/Watering can	Lamp	Lamp	Route	T1	Goal	0
14	Human	BL	Lamp/Watering can	Lamp	Lamp	Route	T1	Other	0
15	Human	ZG	Shade/Wood	Wood	Wood	Route	T1	Goal	0
15	Human	ZG	Shade/Wood	Wood	Wood	Route	T1	Other	0
16	Human	BL	Shade/Wood	Shade	Shade	Route	T1	Goal	0
16	Human	BL	Shade/Wood	Shade	Shade	Route	T1	Other	0
17	Human	ZG	Lamp/Watering can	Watering can	Watering can	Goal	T1	Goal	0
17	Human	ZG	Lamp/Watering can	Watering can	Watering can	Goal	T1	Other	0
18	Human	BL	Lamp/Watering can	Lamp	Watering can	Route	T1	Goal	0
18	Human	BL	Lamp/Watering can	Lamp	Watering can	Route	T1	Other	0
19	Human	ZG	Shade/Wood	Shade	Wood	Route	T1	Goal	15.0327
19	Human	ZG	Shade/Wood	Shade	Wood	Route	T1	Other	0
20	Human	BL	Shade/Wood	Shade	Shade	Goal	T1	Goal	20.2186
20	Human	BL	Shade/Wood	Shade	Shade	Goal	T1	Other	0
21	Interactive UMO	Ollie	Lamp/Watering can	Lamp	Lamp	Goal	T1	Goal	21.9231
21	Interactive UMO	Ollie	Lamp/Watering can	Lamp	Lamp	Goal	T1	Other	0
22	Interactive UMO	RC car	Lamp/Watering can	Watering can	Watering can	Goal	T1	Goal	0
22	Interactive UMO	RC car	Lamp/Watering can	Watering can	Watering can	Goal	T1	Other	0
23	Interactive UMO	Ollie	Shade/Wood	Shade	Shade	Goal	T1	Goal	0
23	Interactive UMO	Ollie	Shade/Wood	Shade	Shade	Goal	T1	Other	0
24	Interactive UMO	RC car	Shade/Wood	Wood	Wood	Goal	T1	Goal	0
24	Interactive UMO	RC car	Shade/Wood	Wood	Wood	Goal	T1	Other	0
25	Interactive UMO	Ollie	Lamp/Watering can	Lamp	Watering can	Goal	T1	Goal	0
25	Interactive UMO	Ollie	Lamp/Watering can	Lamp	Watering can	Goal	T1	Other	0
26	Interactive UMO	RC car	Lamp/Watering can	Watering can	Lamp	Goal	T1	Goal	0
26	Interactive UMO	RC car	Lamp/Watering can	Watering can	Lamp	Goal	T1	Other	0
27	Interactive UMO	Ollie	Shade/Wood	Shade	Wood	Goal	T1	Goal	0
27	Interactive UMO	Ollie	Shade/Wood	Shade	Wood	Goal	T1	Other	0
28	Interactive UMO	RC car	Shade/Wood	Wood	Shade	Goal	T1	Goal	0
28	Interactive UMO	RC car	Shade/Wood	Wood	Shade	Goal	T1	Other	0
29	Interactive UMO	Ollie	Lamp/Watering can	Watering can	Lamp	Route	T1	Goal	0
29	Interactive UMO	Ollie	Lamp/Watering can	Watering can	Lamp	Route	T1	Other	0
30	Interactive UMO	RC car	Lamp/Watering can	Lamp	Watering can	Route	T1	Goal	0
30	Interactive UMO	RC car	Lamp/Watering can	Lamp	Watering can	Route	T1	Other	0
31	Interactive UMO	Ollie	Shade/Wood	Wood	Shade	Route	T1	Goal	0
31	Interactive UMO	Ollie	Shade/Wood	Wood	Shade	Route	T1	Other	0
32	Interactive UMO	RC car	Shade/Wood	Wood	Wood	Route	T1	Goal	0
32	Interactive UMO	RC car	Shade/Wood	Wood	Wood	Route	T1	Other	0
33	Interactive UMO	Ollie	Lamp/Watering can	Watering can	Watering can	Route	T1	Goal	14.4928
33	Interactive UMO	Ollie	Lamp/Watering can	Watering can	Watering can	Route	T1	Other	0
34	Interactive UMO	RC car	Lamp/Watering can	Lamp	Lamp	Route	T1	Goal	0
34	Interactive UMO	RC car	Lamp/Watering can	Lamp	Lamp	Route	T1	Other	0.151943
35	Interactive UMO	Ollie	Shade/Wood	Wood	Wood	Route	T1	Goal	0
35	Interactive UMO	Ollie	Shade/Wood	Wood	Wood	Route	T1	Other	0
36	Interactive UMO	RC car	Shade/Wood	Shade	Shade	Route	T1	Goal	0
36	Interactive UMO	RC car	Shade/Wood	Shade	Shade	Route	T1	Other	0
37	Interactive UMO	Ollie	Lamp/Watering can	Watering can	Watering can	Goal	T1	Goal	0
37	Interactive UMO	Ollie	Lamp/Watering can	Watering can	Watering can	Goal	T1	Other	0
38	Interactive UMO	RC car	Lamp/Watering can	Lamp	Watering can	Route	T1	Goal	0
38	Interactive UMO	RC car	Lamp/Watering can	Lamp	Watering can	Route	T1	Other	0.350604
39	Interactive UMO	Ollie	Shade/Wood	Shade	Wood	Route	T1	Goal	0
39	Interactive UMO	Ollie	Shade/Wood	Shade	Wood	Route	T1	Other	0.188
40	Interactive UMO	RC car	Shade/Wood	Shade	Shade	Goal	T1	Goal	0
40	Interactive UMO	RC car	Shade/Wood	Shade	Shade	Goal	T1	Other	0
41	Animate UMO	Ollie	Lamp/Watering can	Lamp	Lamp	Goal	T1	Goal	0
41	Animate UMO	Ollie	Lamp/Watering can	Lamp	Lamp	Goal	T1	Other	0
42	Animate UMO	RC car	Lamp/Watering can	Watering can	Watering can	Goal	T1	Goal	0
42	Animate UMO	RC car	Lamp/Watering can	Watering can	Watering can	Goal	T1	Other	0
43	Animate UMO	Ollie	Shade/Wood	Shade	Shade	Goal	T1	Goal	0
43	Animate UMO	Ollie	Shade/Wood	Shade	Shade	Goal	T1	Other	0
44	Animate UMO	RC car	Shade/Wood	Wood	Wood	Goal	T1	Goal	6.57143
44	Animate UMO	RC car	Shade/Wood	Wood	Wood	Goal	T1	Other	0
45	Animate UMO	Ollie	Lamp/Watering can	Lamp	Watering can	Goal	T1	Goal	0
45	Animate UMO	Ollie	Lamp/Watering can	Lamp	Watering can	Goal	T1	Other	0
46	Animate UMO	RC car	Lamp/Watering can	Watering can	Lamp	Goal	T1	Goal	0
46	Animate UMO	RC car	Lamp/Watering can	Watering can	Lamp	Goal	T1	Other	0
47	Animate UMO	Ollie	Shade/Wood	Shade	Wood	Goal	T1	Goal	0
47	Animate UMO	Ollie	Shade/Wood	Shade	Wood	Goal	T1	Other	0
48	Animate UMO	RC car	Shade/Wood	Wood	Shade	Goal	T1	Goal	9.90099
48	Animate UMO	RC car	Shade/Wood	Wood	Shade	Goal	T1	Other	0
49	Animate UMO	Ollie	Lamp/Watering can	Watering can	Lamp	Route	T1	Goal	0
49	Animate UMO	Ollie	Lamp/Watering can	Watering can	Lamp	Route	T1	Other	0
50	Animate UMO	RC car	Lamp/Watering can	Lamp	Watering can	Route	T1	Goal	24.4635
50	Animate UMO	RC car	Lamp/Watering can	Lamp	Watering can	Route	T1	Other	0
51	Animate UMO	Ollie	Shade/Wood	Wood	Shade	Route	T1	Goal	0
51	Animate UMO	Ollie	Shade/Wood	Wood	Shade	Route	T1	Other	0
52	Animate UMO	RC car	Shade/Wood	Wood	Wood	Route	T1	Goal	0
52	Animate UMO	RC car	Shade/Wood	Wood	Wood	Route	T1	Other	0.13164
53	Animate UMO	Ollie	Lamp/Watering can	Watering can	Watering can	Route	T1	Goal	0
53	Animate UMO	Ollie	Lamp/Watering can	Watering can	Watering can	Route	T1	Other	0
54	Animate UMO	RC car	Lamp/Watering can	Lamp	Lamp	Route	T1	Goal	0
54	Animate UMO	RC car	Lamp/Watering can	Lamp	Lamp	Route	T1	Other	0
55	Animate UMO	Ollie	Shade/Wood	Wood	Wood	Route	T1	Goal	0
55	Animate UMO	Ollie	Shade/Wood	Wood	Wood	Route	T1	Other	0
56	Animate UMO	RC car	Shade/Wood	Shade	Shade	Route	T1	Goal	0
56	Animate UMO	RC car	Shade/Wood	Shade	Shade	Route	T1	Other	0
57	Animate UMO	Ollie	Lamp/Watering can	Watering can	Watering can	Goal	T1	Goal	7.60456
57	Animate UMO	Ollie	Lamp/Watering can	Watering can	Watering can	Goal	T1	Other	0
58	Animate UMO	RC car	Lamp/Watering can	Lamp	Watering can	Route	T1	Goal	19.4836
58	Animate UMO	RC car	Lamp/Watering can	Lamp	Watering can	Route	T1	Other	0.133803
59	Animate UMO	Ollie	Shade/Wood	Shade	Wood	Route	T1	Goal	0
59	Animate UMO	Ollie	Shade/Wood	Shade	Wood	Route	T1	Other	0.0117188
60	Animate UMO	RC car	Shade/Wood	Shade	Shade	Goal	T1	Goal	0
60	Animate UMO	RC car	Shade/Wood	Shade	Shade	Goal	T1	Other	0
61	Ambiguous UMO	Ollie	Lamp/Watering can	Lamp	Lamp	Goal	T1	Goal	0
61	Ambiguous UMO	Ollie	Lamp/Watering can	Lamp	Lamp	Goal	T1	Other	0
62	Ambiguous UMO	RC car	Lamp/Watering can	Watering can	Watering can	Goal	T1	Goal	0
62	Ambiguous UMO	RC car	Lamp/Watering can	Watering can	Watering can	Goal	T1	Other	0.396601
63	Ambiguous UMO	Ollie	Shade/Wood	Shade	Shade	Goal	T1	Goal	0
63	Ambiguous UMO	Ollie	Shade/Wood	Shade	Shade	Goal	T1	Other	0
64	Ambiguous UMO	RC car	Shade/Wood	Wood	Wood	Goal	T1	Goal	24.1983
64	Ambiguous UMO	RC car	Shade/Wood	Wood	Wood	Goal	T1	Other	0
65	Ambiguous UMO	Ollie	Lamp/Watering can	Lamp	Watering can	Goal	T1	Goal	0
65	Ambiguous UMO	Ollie	Lamp/Watering can	Lamp	Watering can	Goal	T1	Other	0
66	Ambiguous UMO	RC car	Lamp/Watering can	Watering can	Lamp	Goal	T1	Goal	0
66	Ambiguous UMO	RC car	Lamp/Watering can	Watering can	Lamp	Goal	T1	Other	0.034
67	Ambiguous UMO	Ollie	Shade/Wood	Shade	Wood	Goal	T1	Goal	0
67	Ambiguous UMO	Ollie	Shade/Wood	Shade	Wood	Goal	T1	Other	0
68	Ambiguous UMO	RC car	Shade/Wood	Wood	Shade	Goal	T1	Goal	0
68	Ambiguous UMO	RC car	Shade/Wood	Wood	Shade	Goal	T1	Other	0
69	Ambiguous UMO	Ollie	Lamp/Watering can	Watering can	Lamp	Route	T1	Goal	0
69	Ambiguous UMO	Ollie	Lamp/Watering can	Watering can	Lamp	Route	T1	Other	0
70	Ambiguous UMO	RC car	Lamp/Watering can	Lamp	Watering can	Route	T1	Goal	0
70	Ambiguous UMO	RC car	Lamp/Watering can	Lamp	Watering can	Route	T1	Other	0
71	Ambiguous UMO	Ollie	Shade/Wood	Wood	Shade	Route	T1	Goal	0
71	Ambiguous UMO	Ollie	Shade/Wood	Wood	Shade	Route	T1	Other	0
72	Ambiguous UMO	RC car	Shade/Wood	Wood	Wood	Route	T1	Goal	16.4336
72	Ambiguous UMO	RC car	Shade/Wood	Wood	Wood	Route	T1	Other	0
73	Ambiguous UMO	Ollie	Lamp/Watering can	Watering can	Watering can	Route	T1	Goal	4.71014
73	Ambiguous UMO	Ollie	Lamp/Watering can	Watering can	Watering can	Route	T1	Other	0
74	Ambiguous UMO	RC car	Lamp/Watering can	Lamp	Lamp	Route	T1	Goal	0
74	Ambiguous UMO	RC car	Lamp/Watering can	Lamp	Lamp	Route	T1	Other	0
75	Ambiguous UMO	Ollie	Shade/Wood	Wood	Wood	Route	T1	Goal	0
75	Ambiguous UMO	Ollie	Shade/Wood	Wood	Wood	Route	T1	Other	0
76	Ambiguous UMO	RC car	Shade/Wood	Shade	Shade	Route	T1	Goal	18.0654
76	Ambiguous UMO	RC car	Shade/Wood	Shade	Shade	Route	T1	Other	0
77	Ambiguous UMO	Ollie	Lamp/Watering can	Watering can	Watering can	Goal	T1	Goal	0
77	Ambiguous UMO	Ollie	Lamp/Watering can	Watering can	Watering can	Goal	T1	Other	0
78	Ambiguous UMO	RC car	Lamp/Watering can	Lamp	Watering can	Route	T1	Goal	0
78	Ambiguous UMO	RC car	Lamp/Watering can	Lamp	Watering can	Route	T1	Other	0
79	Ambiguous UMO	Ollie	Shade/Wood	Shade	Wood	Route	T1	Goal	14.2308
79	Ambiguous UMO	Ollie	Shade/Wood	Shade	Wood	Route	T1	Other	0
80	Ambiguous UMO	RC car	Shade/Wood	Shade	Shade	Goal	T1	Goal	0
80	Ambiguous UMO	RC car	Shade/Wood	Shade	Shade	Goal	T1	Other	0

## Sheet: Data_Turn-to-GoBack
Subject_ID	Group	Actor	ObjectPair	LeftObject	DemoGoal	Change	Trial	Section	Object	Look
1	Human	ZG	Lamp/Watering can	Lamp	Lamp	Goal	T2	Route-consistent	Goal	0.37			Looking behaviour is measured from the moment the actor turned toward the specific object (Turn), until it started to go back to its starting position (GoBack).
1	Human	ZG	Lamp/Watering can	Lamp	Lamp	Goal	T2	Route-consistent	Other	0.1
1	Human	ZG	Lamp/Watering can	Lamp	Lamp	Goal	T3	Route-consistent	Goal	0
1	Human	ZG	Lamp/Watering can	Lamp	Lamp	Goal	T3	Route-consistent	Other	0
1	Human	ZG	Lamp/Watering can	Lamp	Lamp	Goal	T5	Goal-consistent	Goal	0.23			Actor: Which UMO or human was the actor
1	Human	ZG	Lamp/Watering can	Lamp	Lamp	Goal	T5	Goal-consistent	Other	0
1	Human	ZG	Lamp/Watering can	Lamp	Lamp	Goal	T6	Goal-consistent	Goal	0			ObjectPair: The pair of objects used
1	Human	ZG	Lamp/Watering can	Lamp	Lamp	Goal	T6	Goal-consistent	Other	0
2	Human	BL	Lamp/Watering can	Watering can	Watering can	Goal	T2	Route-consistent	Goal	0			LeftObject: The object that was on the left side of the room (from the viewpoint of the dog)
2	Human	BL	Lamp/Watering can	Watering can	Watering can	Goal	T2	Route-consistent	Other	0
2	Human	BL	Lamp/Watering can	Watering can	Watering can	Goal	T3	Route-consistent	Goal	0
2	Human	BL	Lamp/Watering can	Watering can	Watering can	Goal	T3	Route-consistent	Other	0			DemoGoal: Which object was used as the goal object
2	Human	BL	Lamp/Watering can	Watering can	Watering can	Goal	T5	Goal-consistent	Goal	0
2	Human	BL	Lamp/Watering can	Watering can	Watering can	Goal	T5	Goal-consistent	Other	0			Change: Whether at the beginning of the Test phase the partner changed the goal (new object/same route) or the route (new route/same object)
2	Human	BL	Lamp/Watering can	Watering can	Watering can	Goal	T6	Goal-consistent	Goal	0
2	Human	BL	Lamp/Watering can	Watering can	Watering can	Goal	T6	Goal-consistent	Other	0
3	Human	ZG	Shade/Wood	Shade	Shade	Goal	T2	Route-consistent	Goal	0			Trial: The number of the trial in the Test phase (T)
3	Human	ZG	Shade/Wood	Shade	Shade	Goal	T2	Route-consistent	Other	0
3	Human	ZG	Shade/Wood	Shade	Shade	Goal	T3	Route-consistent	Goal	0			Section:
3	Human	ZG	Shade/Wood	Shade	Shade	Goal	T3	Route-consistent	Other	0			Goal-consistent	The three trials of the Test phase in which the actor approached the same object, but on a new route
3	Human	ZG	Shade/Wood	Shade	Shade	Goal	T5	Goal-consistent	Goal	0
3	Human	ZG	Shade/Wood	Shade	Shade	Goal	T5	Goal-consistent	Other	0.83			Route-consistent	The three trials of the Test phase in which the actor approached the new object, but on the same route
3	Human	ZG	Shade/Wood	Shade	Shade	Goal	T6	Goal-consistent	Goal	0
3	Human	ZG	Shade/Wood	Shade	Shade	Goal	T6	Goal-consistent	Other	0.53
4	Human	BL	Shade/Wood	Wood	Wood	Goal	T2	Route-consistent	Goal	2.8			Object: The specific object (goal or other) that the looking data belongs to
4	Human	BL	Shade/Wood	Wood	Wood	Goal	T2	Route-consistent	Other	0.57
4	Human	BL	Shade/Wood	Wood	Wood	Goal	T3	Route-consistent	Goal	1.43			Look_perc: Percentage of looking duration at the specific object
4	Human	BL	Shade/Wood	Wood	Wood	Goal	T3	Route-consistent	Other	0
4	Human	BL	Shade/Wood	Wood	Wood	Goal	T5	Goal-consistent	Goal	0
4	Human	BL	Shade/Wood	Wood	Wood	Goal	T5	Goal-consistent	Other	0.17
4	Human	BL	Shade/Wood	Wood	Wood	Goal	T6	Goal-consistent	Goal	0
4	Human	BL	Shade/Wood	Wood	Wood	Goal	T6	Goal-consistent	Other	0.47
5	Human	ZG	Lamp/Watering can	Lamp	Watering can	Goal	T2	Route-consistent	Goal	0
5	Human	ZG	Lamp/Watering can	Lamp	Watering can	Goal	T2	Route-consistent	Other	0.13
5	Human	ZG	Lamp/Watering can	Lamp	Watering can	Goal	T3	Route-consistent	Goal	0
5	Human	ZG	Lamp/Watering can	Lamp	Watering can	Goal	T3	Route-consistent	Other	0
5	Human	ZG	Lamp/Watering can	Lamp	Watering can	Goal	T5	Goal-consistent	Goal	0.67
5	Human	ZG	Lamp/Watering can	Lamp	Watering can	Goal	T5	Goal-consistent	Other	0
5	Human	ZG	Lamp/Watering can	Lamp	Watering can	Goal	T6	Goal-consistent	Goal	0
5	Human	ZG	Lamp/Watering can	Lamp	Watering can	Goal	T6	Goal-consistent	Other	0.93
6	Human	BL	Lamp/Watering can	Watering can	Lamp	Goal	T2	Route-consistent	Goal	0
6	Human	BL	Lamp/Watering can	Watering can	Lamp	Goal	T2	Route-consistent	Other	0.83
6	Human	BL	Lamp/Watering can	Watering can	Lamp	Goal	T3	Route-consistent	Goal	0
6	Human	BL	Lamp/Watering can	Watering can	Lamp	Goal	T3	Route-consistent	Other	0
6	Human	BL	Lamp/Watering can	Watering can	Lamp	Goal	T5	Goal-consistent	Goal	0
6	Human	BL	Lamp/Watering can	Watering can	Lamp	Goal	T5	Goal-consistent	Other	0
6	Human	BL	Lamp/Watering can	Watering can	Lamp	Goal	T6	Goal-consistent	Goal	0
6	Human	BL	Lamp/Watering can	Watering can	Lamp	Goal	T6	Goal-consistent	Other	0.53
7	Human	ZG	Shade/Wood	Shade	Wood	Goal	T2	Route-consistent	Goal	0
7	Human	ZG	Shade/Wood	Shade	Wood	Goal	T2	Route-consistent	Other	0
7	Human	ZG	Shade/Wood	Shade	Wood	Goal	T3	Route-consistent	Goal	0
7	Human	ZG	Shade/Wood	Shade	Wood	Goal	T3	Route-consistent	Other	0
7	Human	ZG	Shade/Wood	Shade	Wood	Goal	T5	Goal-consistent	Goal	0
7	Human	ZG	Shade/Wood	Shade	Wood	Goal	T5	Goal-consistent	Other	0
7	Human	ZG	Shade/Wood	Shade	Wood	Goal	T6	Goal-consistent	Goal	0
7	Human	ZG	Shade/Wood	Shade	Wood	Goal	T6	Goal-consistent	Other	0
8	Human	BL	Shade/Wood	Wood	Shade	Goal	T2	Route-consistent	Goal	0
8	Human	BL	Shade/Wood	Wood	Shade	Goal	T2	Route-consistent	Other	0.4
8	Human	BL	Shade/Wood	Wood	Shade	Goal	T3	Route-consistent	Goal	0
8	Human	BL	Shade/Wood	Wood	Shade	Goal	T3	Route-consistent	Other	0
8	Human	BL	Shade/Wood	Wood	Shade	Goal	T5	Goal-consistent	Goal	0
8	Human	BL	Shade/Wood	Wood	Shade	Goal	T5	Goal-consistent	Other	0
8	Human	BL	Shade/Wood	Wood	Shade	Goal	T6	Goal-consistent	Goal	0
8	Human	BL	Shade/Wood	Wood	Shade	Goal	T6	Goal-consistent	Other	0.17
9	Human	ZG	Lamp/Watering can	Watering can	Lamp	Route	T2	Goal-consistent	Goal	0
9	Human	ZG	Lamp/Watering can	Watering can	Lamp	Route	T2	Goal-consistent	Other	0
9	Human	ZG	Lamp/Watering can	Watering can	Lamp	Route	T3	Goal-consistent	Goal	0
9	Human	ZG	Lamp/Watering can	Watering can	Lamp	Route	T3	Goal-consistent	Other	0.33
9	Human	ZG	Lamp/Watering can	Watering can	Lamp	Route	T5	Route-consistent	Goal	0
9	Human	ZG	Lamp/Watering can	Watering can	Lamp	Route	T5	Route-consistent	Other	0
9	Human	ZG	Lamp/Watering can	Watering can	Lamp	Route	T6	Route-consistent	Goal	0
9	Human	ZG	Lamp/Watering can	Watering can	Lamp	Route	T6	Route-consistent	Other	0
10	Human	BL	Lamp/Watering can	Lamp	Watering can	Route	T2	Goal-consistent	Goal	0
10	Human	BL	Lamp/Watering can	Lamp	Watering can	Route	T2	Goal-consistent	Other	0
10	Human	BL	Lamp/Watering can	Lamp	Watering can	Route	T3	Goal-consistent	Goal	0
10	Human	BL	Lamp/Watering can	Lamp	Watering can	Route	T3	Goal-consistent	Other	0
10	Human	BL	Lamp/Watering can	Lamp	Watering can	Route	T5	Route-consistent	Goal	0
10	Human	BL	Lamp/Watering can	Lamp	Watering can	Route	T5	Route-consistent	Other	0
10	Human	BL	Lamp/Watering can	Lamp	Watering can	Route	T6	Route-consistent	Goal	0
10	Human	BL	Lamp/Watering can	Lamp	Watering can	Route	T6	Route-consistent	Other	0
11	Human	ZG	Shade/Wood	Wood	Shade	Route	T2	Goal-consistent	Goal	0
11	Human	ZG	Shade/Wood	Wood	Shade	Route	T2	Goal-consistent	Other	0
11	Human	ZG	Shade/Wood	Wood	Shade	Route	T3	Goal-consistent	Goal	0
11	Human	ZG	Shade/Wood	Wood	Shade	Route	T3	Goal-consistent	Other	0
11	Human	ZG	Shade/Wood	Wood	Shade	Route	T5	Route-consistent	Goal	0
11	Human	ZG	Shade/Wood	Wood	Shade	Route	T5	Route-consistent	Other	0.5
11	Human	ZG	Shade/Wood	Wood	Shade	Route	T6	Route-consistent	Goal	0
11	Human	ZG	Shade/Wood	Wood	Shade	Route	T6	Route-consistent	Other	0
12	Human	BL	Shade/Wood	Wood	Wood	Route	T2	Goal-consistent	Goal	0
12	Human	BL	Shade/Wood	Wood	Wood	Route	T2	Goal-consistent	Other	0
12	Human	BL	Shade/Wood	Wood	Wood	Route	T3	Goal-consistent	Goal	0.6
12	Human	BL	Shade/Wood	Wood	Wood	Route	T3	Goal-consistent	Other	0
12	Human	BL	Shade/Wood	Wood	Wood	Route	T5	Route-consistent	Goal	0
12	Human	BL	Shade/Wood	Wood	Wood	Route	T5	Route-consistent	Other	0
12	Human	BL	Shade/Wood	Wood	Wood	Route	T6	Route-consistent	Goal	3.13
12	Human	BL	Shade/Wood	Wood	Wood	Route	T6	Route-consistent	Other	0
13	Human	ZG	Lamp/Watering can	Watering can	Watering can	Route	T2	Goal-consistent	Goal	0
13	Human	ZG	Lamp/Watering can	Watering can	Watering can	Route	T2	Goal-consistent	Other	0
13	Human	ZG	Lamp/Watering can	Watering can	Watering can	Route	T3	Goal-consistent	Goal	0
13	Human	ZG	Lamp/Watering can	Watering can	Watering can	Route	T3	Goal-consistent	Other	0
13	Human	ZG	Lamp/Watering can	Watering can	Watering can	Route	T5	Route-consistent	Goal	0
13	Human	ZG	Lamp/Watering can	Watering can	Watering can	Route	T5	Route-consistent	Other	0
13	Human	ZG	Lamp/Watering can	Watering can	Watering can	Route	T6	Route-consistent	Goal	0
13	Human	ZG	Lamp/Watering can	Watering can	Watering can	Route	T6	Route-consistent	Other	0
14	Human	BL	Lamp/Watering can	Lamp	Lamp	Route	T2	Goal-consistent	Goal	0
14	Human	BL	Lamp/Watering can	Lamp	Lamp	Route	T2	Goal-consistent	Other	0
14	Human	BL	Lamp/Watering can	Lamp	Lamp	Route	T3	Goal-consistent	Goal	0
14	Human	BL	Lamp/Watering can	Lamp	Lamp	Route	T3	Goal-consistent	Other	0
14	Human	BL	Lamp/Watering can	Lamp	Lamp	Route	T5	Route-consistent	Goal	0
14	Human	BL	Lamp/Watering can	Lamp	Lamp	Route	T5	Route-consistent	Other	0
14	Human	BL	Lamp/Watering can	Lamp	Lamp	Route	T6	Route-consistent	Goal	0
14	Human	BL	Lamp/Watering can	Lamp	Lamp	Route	T6	Route-consistent	Other	0
15	Human	ZG	Shade/Wood	Wood	Wood	Route	T2	Goal-consistent	Goal	0.57
15	Human	ZG	Shade/Wood	Wood	Wood	Route	T2	Goal-consistent	Other	0
15	Human	ZG	Shade/Wood	Wood	Wood	Route	T3	Goal-consistent	Goal	0.73
15	Human	ZG	Shade/Wood	Wood	Wood	Route	T3	Goal-consistent	Other	0
15	Human	ZG	Shade/Wood	Wood	Wood	Route	T5	Route-consistent	Goal	0
15	Human	ZG	Shade/Wood	Wood	Wood	Route	T5	Route-consistent	Other	0
15	Human	ZG	Shade/Wood	Wood	Wood	Route	T6	Route-consistent	Goal	9.76
15	Human	ZG	Shade/Wood	Wood	Wood	Route	T6	Route-consistent	Other	0
16	Human	BL	Shade/Wood	Shade	Shade	Route	T2	Goal-consistent	Goal	0
16	Human	BL	Shade/Wood	Shade	Shade	Route	T2	Goal-consistent	Other	0
16	Human	BL	Shade/Wood	Shade	Shade	Route	T3	Goal-consistent	Goal	0
16	Human	BL	Shade/Wood	Shade	Shade	Route	T3	Goal-consistent	Other	0
16	Human	BL	Shade/Wood	Shade	Shade	Route	T5	Route-consistent	Goal	0
16	Human	BL	Shade/Wood	Shade	Shade	Route	T5	Route-consistent	Other	0
16	Human	BL	Shade/Wood	Shade	Shade	Route	T6	Route-consistent	Goal	0
16	Human	BL	Shade/Wood	Shade	Shade	Route	T6	Route-consistent	Other	0.13
17	Human	ZG	Lamp/Watering can	Watering can	Watering can	Goal	T2	Route-consistent	Goal	0
17	Human	ZG	Lamp/Watering can	Watering can	Watering can	Goal	T2	Route-consistent	Other	0
17	Human	ZG	Lamp/Watering can	Watering can	Watering can	Goal	T3	Route-consistent	Goal	0
17	Human	ZG	Lamp/Watering can	Watering can	Watering can	Goal	T3	Route-consistent	Other	1.23
17	Human	ZG	Lamp/Watering can	Watering can	Watering can	Goal	T5	Goal-consistent	Goal	0
17	Human	ZG	Lamp/Watering can	Watering can	Watering can	Goal	T5	Goal-consistent	Other	0
17	Human	ZG	Lamp/Watering can	Watering can	Watering can	Goal	T6	Goal-consistent	Goal	0
17	Human	ZG	Lamp/Watering can	Watering can	Watering can	Goal	T6	Goal-consistent	Other	0
18	Human	BL	Lamp/Watering can	Lamp	Watering can	Route	T2	Goal-consistent	Goal	1.1
18	Human	BL	Lamp/Watering can	Lamp	Watering can	Route	T2	Goal-consistent	Other	0
18	Human	BL	Lamp/Watering can	Lamp	Watering can	Route	T3	Goal-consistent	Goal	0
18	Human	BL	Lamp/Watering can	Lamp	Watering can	Route	T3	Goal-consistent	Other	0
18	Human	BL	Lamp/Watering can	Lamp	Watering can	Route	T5	Route-consistent	Goal	0
18	Human	BL	Lamp/Watering can	Lamp	Watering can	Route	T5	Route-consistent	Other	0.7
18	Human	BL	Lamp/Watering can	Lamp	Watering can	Route	T6	Route-consistent	Goal	0.33
18	Human	BL	Lamp/Watering can	Lamp	Watering can	Route	T6	Route-consistent	Other	0.77
19	Human	ZG	Shade/Wood	Shade	Wood	Route	T2	Goal-consistent	Goal	0.13
19	Human	ZG	Shade/Wood	Shade	Wood	Route	T2	Goal-consistent	Other	0
19	Human	ZG	Shade/Wood	Shade	Wood	Route	T3	Goal-consistent	Goal	0
19	Human	ZG	Shade/Wood	Shade	Wood	Route	T3	Goal-consistent	Other	0
19	Human	ZG	Shade/Wood	Shade	Wood	Route	T5	Route-consistent	Goal	0.13
19	Human	ZG	Shade/Wood	Shade	Wood	Route	T5	Route-consistent	Other	0
19	Human	ZG	Shade/Wood	Shade	Wood	Route	T6	Route-consistent	Goal	0
19	Human	ZG	Shade/Wood	Shade	Wood	Route	T6	Route-consistent	Other	0
20	Human	BL	Shade/Wood	Shade	Shade	Goal	T2	Route-consistent	Goal	4.26
20	Human	BL	Shade/Wood	Shade	Shade	Goal	T2	Route-consistent	Other	0
20	Human	BL	Shade/Wood	Shade	Shade	Goal	T3	Route-consistent	Goal	0
20	Human	BL	Shade/Wood	Shade	Shade	Goal	T3	Route-consistent	Other	0
20	Human	BL	Shade/Wood	Shade	Shade	Goal	T5	Goal-consistent	Goal	0
20	Human	BL	Shade/Wood	Shade	Shade	Goal	T5	Goal-consistent	Other	0.2
20	Human	BL	Shade/Wood	Shade	Shade	Goal	T6	Goal-consistent	Goal	0
20	Human	BL	Shade/Wood	Shade	Shade	Goal	T6	Goal-consistent	Other	0.57
21	Interactive UMO	Ollie	Lamp/Watering can	Lamp	Lamp	Goal	T2	Route-consistent	Goal	0
21	Interactive UMO	Ollie	Lamp/Watering can	Lamp	Lamp	Goal	T2	Route-consistent	Other	0
21	Interactive UMO	Ollie	Lamp/Watering can	Lamp	Lamp	Goal	T3	Route-consistent	Goal	0.3
21	Interactive UMO	Ollie	Lamp/Watering can	Lamp	Lamp	Goal	T3	Route-consistent	Other	0
21	Interactive UMO	Ollie	Lamp/Watering can	Lamp	Lamp	Goal	T5	Goal-consistent	Goal	1.1
21	Interactive UMO	Ollie	Lamp/Watering can	Lamp	Lamp	Goal	T5	Goal-consistent	Other	0
21	Interactive UMO	Ollie	Lamp/Watering can	Lamp	Lamp	Goal	T6	Goal-consistent	Goal	0.33
21	Interactive UMO	Ollie	Lamp/Watering can	Lamp	Lamp	Goal	T6	Goal-consistent	Other	0
22	Interactive UMO	RC car	Lamp/Watering can	Watering can	Watering can	Goal	T2	Route-consistent	Goal	6.29
22	Interactive UMO	RC car	Lamp/Watering can	Watering can	Watering can	Goal	T2	Route-consistent	Other	0
22	Interactive UMO	RC car	Lamp/Watering can	Watering can	Watering can	Goal	T3	Route-consistent	Goal	0
22	Interactive UMO	RC car	Lamp/Watering can	Watering can	Watering can	Goal	T3	Route-consistent	Other	0
22	Interactive UMO	RC car	Lamp/Watering can	Watering can	Watering can	Goal	T5	Goal-consistent	Goal	0
22	Interactive UMO	RC car	Lamp/Watering can	Watering can	Watering can	Goal	T5	Goal-consistent	Other	0
22	Interactive UMO	RC car	Lamp/Watering can	Watering can	Watering can	Goal	T6	Goal-consistent	Goal	0
22	Interactive UMO	RC car	Lamp/Watering can	Watering can	Watering can	Goal	T6	Goal-consistent	Other	0
23	Interactive UMO	Ollie	Shade/Wood	Shade	Shade	Goal	T2	Route-consistent	Goal	0
23	Interactive UMO	Ollie	Shade/Wood	Shade	Shade	Goal	T2	Route-consistent	Other	0
23	Interactive UMO	Ollie	Shade/Wood	Shade	Shade	Goal	T3	Route-consistent	Goal	0
23	Interactive UMO	Ollie	Shade/Wood	Shade	Shade	Goal	T3	Route-consistent	Other	0
23	Interactive UMO	Ollie	Shade/Wood	Shade	Shade	Goal	T5	Goal-consistent	Goal	0
23	Interactive UMO	Ollie	Shade/Wood	Shade	Shade	Goal	T5	Goal-consistent	Other	0
23	Interactive UMO	Ollie	Shade/Wood	Shade	Shade	Goal	T6	Goal-consistent	Goal	0
23	Interactive UMO	Ollie	Shade/Wood	Shade	Shade	Goal	T6	Goal-consistent	Other	0
24	Interactive UMO	RC car	Shade/Wood	Wood	Wood	Goal	T2	Route-consistent	Goal	0
24	Interactive UMO	RC car	Shade/Wood	Wood	Wood	Goal	T2	Route-consistent	Other	0
24	Interactive UMO	RC car	Shade/Wood	Wood	Wood	Goal	T3	Route-consistent	Goal	0
24	Interactive UMO	RC car	Shade/Wood	Wood	Wood	Goal	T3	Route-consistent	Other	0
24	Interactive UMO	RC car	Shade/Wood	Wood	Wood	Goal	T5	Goal-consistent	Goal	0
24	Interactive UMO	RC car	Shade/Wood	Wood	Wood	Goal	T5	Goal-consistent	Other	0
24	Interactive UMO	RC car	Shade/Wood	Wood	Wood	Goal	T6	Goal-consistent	Goal	0
24	Interactive UMO	RC car	Shade/Wood	Wood	Wood	Goal	T6	Goal-consistent	Other	0
25	Interactive UMO	Ollie	Lamp/Watering can	Lamp	Watering can	Goal	T2	Route-consistent	Goal	0
25	Interactive UMO	Ollie	Lamp/Watering can	Lamp	Watering can	Goal	T2	Route-consistent	Other	0
25	Interactive UMO	Ollie	Lamp/Watering can	Lamp	Watering can	Goal	T3	Route-consistent	Goal	0
25	Interactive UMO	Ollie	Lamp/Watering can	Lamp	Watering can	Goal	T3	Route-consistent	Other	0
25	Interactive UMO	Ollie	Lamp/Watering can	Lamp	Watering can	Goal	T5	Goal-consistent	Goal	0
25	Interactive UMO	Ollie	Lamp/Watering can	Lamp	Watering can	Goal	T5	Goal-consistent	Other	0
25	Interactive UMO	Ollie	Lamp/Watering can	Lamp	Watering can	Goal	T6	Goal-consistent	Goal	0
25	Interactive UMO	Ollie	Lamp/Watering can	Lamp	Watering can	Goal	T6	Goal-consistent	Other	0
26	Interactive UMO	RC car	Lamp/Watering can	Watering can	Lamp	Goal	T2	Route-consistent	Goal	0.1
26	Interactive UMO	RC car	Lamp/Watering can	Watering can	Lamp	Goal	T2	Route-consistent	Other	0
26	Interactive UMO	RC car	Lamp/Watering can	Watering can	Lamp	Goal	T3	Route-consistent	Goal	1.03
26	Interactive UMO	RC car	Lamp/Watering can	Watering can	Lamp	Goal	T3	Route-consistent	Other	0
26	Interactive UMO	RC car	Lamp/Watering can	Watering can	Lamp	Goal	T5	Goal-consistent	Goal	0
26	Interactive UMO	RC car	Lamp/Watering can	Watering can	Lamp	Goal	T5	Goal-consistent	Other	0
26	Interactive UMO	RC car	Lamp/Watering can	Watering can	Lamp	Goal	T6	Goal-consistent	Goal	0
26	Interactive UMO	RC car	Lamp/Watering can	Watering can	Lamp	Goal	T6	Goal-consistent	Other	0.8
27	Interactive UMO	Ollie	Shade/Wood	Shade	Wood	Goal	T2	Route-consistent	Goal	0.53
27	Interactive UMO	Ollie	Shade/Wood	Shade	Wood	Goal	T2	Route-consistent	Other	0.1
27	Interactive UMO	Ollie	Shade/Wood	Shade	Wood	Goal	T3	Route-consistent	Goal	0
27	Interactive UMO	Ollie	Shade/Wood	Shade	Wood	Goal	T3	Route-consistent	Other	0
27	Interactive UMO	Ollie	Shade/Wood	Shade	Wood	Goal	T5	Goal-consistent	Goal	0
27	Interactive UMO	Ollie	Shade/Wood	Shade	Wood	Goal	T5	Goal-consistent	Other	0
27	Interactive UMO	Ollie	Shade/Wood	Shade	Wood	Goal	T6	Goal-consistent	Goal	0
27	Interactive UMO	Ollie	Shade/Wood	Shade	Wood	Goal	T6	Goal-consistent	Other	0
28	Interactive UMO	RC car	Shade/Wood	Wood	Shade	Goal	T2	Route-consistent	Goal	0.6
28	Interactive UMO	RC car	Shade/Wood	Wood	Shade	Goal	T2	Route-consistent	Other	0
28	Interactive UMO	RC car	Shade/Wood	Wood	Shade	Goal	T3	Route-consistent	Goal	0
28	Interactive UMO	RC car	Shade/Wood	Wood	Shade	Goal	T3	Route-consistent	Other	0
28	Interactive UMO	RC car	Shade/Wood	Wood	Shade	Goal	T5	Goal-consistent	Goal	0
28	Interactive UMO	RC car	Shade/Wood	Wood	Shade	Goal	T5	Goal-consistent	Other	0
28	Interactive UMO	RC car	Shade/Wood	Wood	Shade	Goal	T6	Goal-consistent	Goal	0
28	Interactive UMO	RC car	Shade/Wood	Wood	Shade	Goal	T6	Goal-consistent	Other	0
29	Interactive UMO	Ollie	Lamp/Watering can	Watering can	Lamp	Route	T2	Goal-consistent	Goal	0
29	Interactive UMO	Ollie	Lamp/Watering can	Watering can	Lamp	Route	T2	Goal-consistent	Other	0
29	Interactive UMO	Ollie	Lamp/Watering can	Watering can	Lamp	Route	T3	Goal-consistent	Goal	0
29	Interactive UMO	Ollie	Lamp/Watering can	Watering can	Lamp	Route	T3	Goal-consistent	Other	0
29	Interactive UMO	Ollie	Lamp/Watering can	Watering can	Lamp	Route	T5	Route-consistent	Goal	0
29	Interactive UMO	Ollie	Lamp/Watering can	Watering can	Lamp	Route	T5	Route-consistent	Other	0
29	Interactive UMO	Ollie	Lamp/Watering can	Watering can	Lamp	Route	T6	Route-consistent	Goal	0.27
29	Interactive UMO	Ollie	Lamp/Watering can	Watering can	Lamp	Route	T6	Route-consistent	Other	0
30	Interactive UMO	RC car	Lamp/Watering can	Lamp	Watering can	Route	T2	Goal-consistent	Goal	0.33
30	Interactive UMO	RC car	Lamp/Watering can	Lamp	Watering can	Route	T2	Goal-consistent	Other	1
30	Interactive UMO	RC car	Lamp/Watering can	Lamp	Watering can	Route	T3	Goal-consistent	Goal	0
30	Interactive UMO	RC car	Lamp/Watering can	Lamp	Watering can	Route	T3	Goal-consistent	Other	3.1
30	Interactive UMO	RC car	Lamp/Watering can	Lamp	Watering can	Route	T5	Route-consistent	Goal	0
30	Interactive UMO	RC car	Lamp/Watering can	Lamp	Watering can	Route	T5	Route-consistent	Other	0
30	Interactive UMO	RC car	Lamp/Watering can	Lamp	Watering can	Route	T6	Route-consistent	Goal	0
30	Interactive UMO	RC car	Lamp/Watering can	Lamp	Watering can	Route	T6	Route-consistent	Other	0.63
31	Interactive UMO	Ollie	Shade/Wood	Wood	Shade	Route	T2	Goal-consistent	Goal	0
31	Interactive UMO	Ollie	Shade/Wood	Wood	Shade	Route	T2	Goal-consistent	Other	0.1
31	Interactive UMO	Ollie	Shade/Wood	Wood	Shade	Route	T3	Goal-consistent	Goal	0
31	Interactive UMO	Ollie	Shade/Wood	Wood	Shade	Route	T3	Goal-consistent	Other	0
31	Interactive UMO	Ollie	Shade/Wood	Wood	Shade	Route	T5	Route-consistent	Goal	0
31	Interactive UMO	Ollie	Shade/Wood	Wood	Shade	Route	T5	Route-consistent	Other	0
31	Interactive UMO	Ollie	Shade/Wood	Wood	Shade	Route	T6	Route-consistent	Goal	0
31	Interactive UMO	Ollie	Shade/Wood	Wood	Shade	Route	T6	Route-consistent	Other	0
32	Interactive UMO	RC car	Shade/Wood	Wood	Wood	Route	T2	Goal-consistent	Goal	0
32	Interactive UMO	RC car	Shade/Wood	Wood	Wood	Route	T2	Goal-consistent	Other	0
32	Interactive UMO	RC car	Shade/Wood	Wood	Wood	Route	T3	Goal-consistent	Goal	0
32	Interactive UMO	RC car	Shade/Wood	Wood	Wood	Route	T3	Goal-consistent	Other	0
32	Interactive UMO	RC car	Shade/Wood	Wood	Wood	Route	T5	Route-consistent	Goal	0
32	Interactive UMO	RC car	Shade/Wood	Wood	Wood	Route	T5	Route-consistent	Other	0
32	Interactive UMO	RC car	Shade/Wood	Wood	Wood	Route	T6	Route-consistent	Goal	0
32	Interactive UMO	RC car	Shade/Wood	Wood	Wood	Route	T6	Route-consistent	Other	0
33	Interactive UMO	Ollie	Lamp/Watering can	Watering can	Watering can	Route	T2	Goal-consistent	Goal	0
33	Interactive UMO	Ollie	Lamp/Watering can	Watering can	Watering can	Route	T2	Goal-consistent	Other	0
33	Interactive UMO	Ollie	Lamp/Watering can	Watering can	Watering can	Route	T3	Goal-consistent	Goal	0
33	Interactive UMO	Ollie	Lamp/Watering can	Watering can	Watering can	Route	T3	Goal-consistent	Other	0
33	Interactive UMO	Ollie	Lamp/Watering can	Watering can	Watering can	Route	T5	Route-consistent	Goal	0
33	Interactive UMO	Ollie	Lamp/Watering can	Watering can	Watering can	Route	T5	Route-consistent	Other	0
33	Interactive UMO	Ollie	Lamp/Watering can	Watering can	Watering can	Route	T6	Route-consistent	Goal	0
33	Interactive UMO	Ollie	Lamp/Watering can	Watering can	Watering can	Route	T6	Route-consistent	Other	0
34	Interactive UMO	RC car	Lamp/Watering can	Lamp	Lamp	Route	T2	Goal-consistent	Goal	0
34	Interactive UMO	RC car	Lamp/Watering can	Lamp	Lamp	Route	T2	Goal-consistent	Other	1.3
34	Interactive UMO	RC car	Lamp/Watering can	Lamp	Lamp	Route	T3	Goal-consistent	Goal	0
34	Interactive UMO	RC car	Lamp/Watering can	Lamp	Lamp	Route	T3	Goal-consistent	Other	0
34	Interactive UMO	RC car	Lamp/Watering can	Lamp	Lamp	Route	T5	Route-consistent	Goal	0.77
34	Interactive UMO	RC car	Lamp/Watering can	Lamp	Lamp	Route	T5	Route-consistent	Other	0
34	Interactive UMO	RC car	Lamp/Watering can	Lamp	Lamp	Route	T6	Route-consistent	Goal	0
34	Interactive UMO	RC car	Lamp/Watering can	Lamp	Lamp	Route	T6	Route-consistent	Other	0
35	Interactive UMO	Ollie	Shade/Wood	Wood	Wood	Route	T2	Goal-consistent	Goal	0
35	Interactive UMO	Ollie	Shade/Wood	Wood	Wood	Route	T2	Goal-consistent	Other	0
35	Interactive UMO	Ollie	Shade/Wood	Wood	Wood	Route	T3	Goal-consistent	Goal	0
35	Interactive UMO	Ollie	Shade/Wood	Wood	Wood	Route	T3	Goal-consistent	Other	0
35	Interactive UMO	Ollie	Shade/Wood	Wood	Wood	Route	T5	Route-consistent	Goal	0
35	Interactive UMO	Ollie	Shade/Wood	Wood	Wood	Route	T5	Route-consistent	Other	0
35	Interactive UMO	Ollie	Shade/Wood	Wood	Wood	Route	T6	Route-consistent	Goal	0
35	Interactive UMO	Ollie	Shade/Wood	Wood	Wood	Route	T6	Route-consistent	Other	0
36	Interactive UMO	RC car	Shade/Wood	Shade	Shade	Route	T2	Goal-consistent	Goal	0
36	Interactive UMO	RC car	Shade/Wood	Shade	Shade	Route	T2	Goal-consistent	Other	0.8
36	Interactive UMO	RC car	Shade/Wood	Shade	Shade	Route	T3	Goal-consistent	Goal	0.07
36	Interactive UMO	RC car	Shade/Wood	Shade	Shade	Route	T3	Goal-consistent	Other	0
36	Interactive UMO	RC car	Shade/Wood	Shade	Shade	Route	T5	Route-consistent	Goal	0
36	Interactive UMO	RC car	Shade/Wood	Shade	Shade	Route	T5	Route-consistent	Other	0
36	Interactive UMO	RC car	Shade/Wood	Shade	Shade	Route	T6	Route-consistent	Goal	0
36	Interactive UMO	RC car	Shade/Wood	Shade	Shade	Route	T6	Route-consistent	Other	0
37	Interactive UMO	Ollie	Lamp/Watering can	Watering can	Watering can	Goal	T2	Route-consistent	Goal	0.57
37	Interactive UMO	Ollie	Lamp/Watering can	Watering can	Watering can	Goal	T2	Route-consistent	Other	0
37	Interactive UMO	Ollie	Lamp/Watering can	Watering can	Watering can	Goal	T3	Route-consistent	Goal	0
37	Interactive UMO	Ollie	Lamp/Watering can	Watering can	Watering can	Goal	T3	Route-consistent	Other	0
37	Interactive UMO	Ollie	Lamp/Watering can	Watering can	Watering can	Goal	T5	Goal-consistent	Goal	0
37	Interactive UMO	Ollie	Lamp/Watering can	Watering can	Watering can	Goal	T5	Goal-consistent	Other	0
37	Interactive UMO	Ollie	Lamp/Watering can	Watering can	Watering can	Goal	T6	Goal-consistent	Goal	0
37	Interactive UMO	Ollie	Lamp/Watering can	Watering can	Watering can	Goal	T6	Goal-consistent	Other	0
38	Interactive UMO	RC car	Lamp/Watering can	Lamp	Watering can	Route	T2	Goal-consistent	Goal	0.7
38	Interactive UMO	RC car	Lamp/Watering can	Lamp	Watering can	Route	T2	Goal-consistent	Other	0
38	Interactive UMO	RC car	Lamp/Watering can	Lamp	Watering can	Route	T3	Goal-consistent	Goal	0
38	Interactive UMO	RC car	Lamp/Watering can	Lamp	Watering can	Route	T3	Goal-consistent	Other	0
38	Interactive UMO	RC car	Lamp/Watering can	Lamp	Watering can	Route	T5	Route-consistent	Goal	0
38	Interactive UMO	RC car	Lamp/Watering can	Lamp	Watering can	Route	T5	Route-consistent	Other	0
38	Interactive UMO	RC car	Lamp/Watering can	Lamp	Watering can	Route	T6	Route-consistent	Goal	0
38	Interactive UMO	RC car	Lamp/Watering can	Lamp	Watering can	Route	T6	Route-consistent	Other	4.56
39	Interactive UMO	Ollie	Shade/Wood	Shade	Wood	Route	T2	Goal-consistent	Goal	0
39	Interactive UMO	Ollie	Shade/Wood	Shade	Wood	Route	T2	Goal-consistent	Other	0
39	Interactive UMO	Ollie	Shade/Wood	Shade	Wood	Route	T3	Goal-consistent	Goal	0
39	Interactive UMO	Ollie	Shade/Wood	Shade	Wood	Route	T3	Goal-consistent	Other	0
39	Interactive UMO	Ollie	Shade/Wood	Shade	Wood	Route	T5	Route-consistent	Goal	0
39	Interactive UMO	Ollie	Shade/Wood	Shade	Wood	Route	T5	Route-consistent	Other	0
39	Interactive UMO	Ollie	Shade/Wood	Shade	Wood	Route	T6	Route-consistent	Goal	0
39	Interactive UMO	Ollie	Shade/Wood	Shade	Wood	Route	T6	Route-consistent	Other	0
40	Interactive UMO	RC car	Shade/Wood	Shade	Shade	Goal	T2	Route-consistent	Goal	0.33
40	Interactive UMO	RC car	Shade/Wood	Shade	Shade	Goal	T2	Route-consistent	Other	0
40	Interactive UMO	RC car	Shade/Wood	Shade	Shade	Goal	T3	Route-consistent	Goal	0
40	Interactive UMO	RC car	Shade/Wood	Shade	Shade	Goal	T3	Route-consistent	Other	0
40	Interactive UMO	RC car	Shade/Wood	Shade	Shade	Goal	T5	Goal-consistent	Goal	0
40	Interactive UMO	RC car	Shade/Wood	Shade	Shade	Goal	T5	Goal-consistent	Other	0
40	Interactive UMO	RC car	Shade/Wood	Shade	Shade	Goal	T6	Goal-consistent	Goal	0
40	Interactive UMO	RC car	Shade/Wood	Shade	Shade	Goal	T6	Goal-consistent	Other	0
41	Animate UMO	Ollie	Lamp/Watering can	Lamp	Lamp	Goal	T2	Route-consistent	Goal	0
41	Animate UMO	Ollie	Lamp/Watering can	Lamp	Lamp	Goal	T2	Route-consistent	Other	0
41	Animate UMO	Ollie	Lamp/Watering can	Lamp	Lamp	Goal	T3	Route-consistent	Goal	0
41	Animate UMO	Ollie	Lamp/Watering can	Lamp	Lamp	Goal	T3	Route-consistent	Other	0
41	Animate UMO	Ollie	Lamp/Watering can	Lamp	Lamp	Goal	T5	Goal-consistent	Goal	0.73
41	Animate UMO	Ollie	Lamp/Watering can	Lamp	Lamp	Goal	T5	Goal-consistent	Other	0
41	Animate UMO	Ollie	Lamp/Watering can	Lamp	Lamp	Goal	T6	Goal-consistent	Goal	1.6
41	Animate UMO	Ollie	Lamp/Watering can	Lamp	Lamp	Goal	T6	Goal-consistent	Other	0
42	Animate UMO	RC car	Lamp/Watering can	Watering can	Watering can	Goal	T2	Route-consistent	Goal	0
42	Animate UMO	RC car	Lamp/Watering can	Watering can	Watering can	Goal	T2	Route-consistent	Other	0
42	Animate UMO	RC car	Lamp/Watering can	Watering can	Watering can	Goal	T3	Route-consistent	Goal	0
42	Animate UMO	RC car	Lamp/Watering can	Watering can	Watering can	Goal	T3	Route-consistent	Other	0
42	Animate UMO	RC car	Lamp/Watering can	Watering can	Watering can	Goal	T5	Goal-consistent	Goal	0
42	Animate UMO	RC car	Lamp/Watering can	Watering can	Watering can	Goal	T5	Goal-consistent	Other	1.23
42	Animate UMO	RC car	Lamp/Watering can	Watering can	Watering can	Goal	T6	Goal-consistent	Goal	0
42	Animate UMO	RC car	Lamp/Watering can	Watering can	Watering can	Goal	T6	Goal-consistent	Other	0.37
43	Animate UMO	Ollie	Shade/Wood	Shade	Shade	Goal	T2	Route-consistent	Goal	0
43	Animate UMO	Ollie	Shade/Wood	Shade	Shade	Goal	T2	Route-consistent	Other	0
43	Animate UMO	Ollie	Shade/Wood	Shade	Shade	Goal	T3	Route-consistent	Goal	0
43	Animate UMO	Ollie	Shade/Wood	Shade	Shade	Goal	T3	Route-consistent	Other	0
43	Animate UMO	Ollie	Shade/Wood	Shade	Shade	Goal	T5	Goal-consistent	Goal	0
43	Animate UMO	Ollie	Shade/Wood	Shade	Shade	Goal	T5	Goal-consistent	Other	0
43	Animate UMO	Ollie	Shade/Wood	Shade	Shade	Goal	T6	Goal-consistent	Goal	0
43	Animate UMO	Ollie	Shade/Wood	Shade	Shade	Goal	T6	Goal-consistent	Other	0
44	Animate UMO	RC car	Shade/Wood	Wood	Wood	Goal	T2	Route-consistent	Goal	0
44	Animate UMO	RC car	Shade/Wood	Wood	Wood	Goal	T2	Route-consistent	Other	0
44	Animate UMO	RC car	Shade/Wood	Wood	Wood	Goal	T3	Route-consistent	Goal	0
44	Animate UMO	RC car	Shade/Wood	Wood	Wood	Goal	T3	Route-consistent	Other	0
44	Animate UMO	RC car	Shade/Wood	Wood	Wood	Goal	T5	Goal-consistent	Goal	0
44	Animate UMO	RC car	Shade/Wood	Wood	Wood	Goal	T5	Goal-consistent	Other	0
44	Animate UMO	RC car	Shade/Wood	Wood	Wood	Goal	T6	Goal-consistent	Goal	0
44	Animate UMO	RC car	Shade/Wood	Wood	Wood	Goal	T6	Goal-consistent	Other	0
45	Animate UMO	Ollie	Lamp/Watering can	Lamp	Watering can	Goal	T2	Route-consistent	Goal	0
45	Animate UMO	Ollie	Lamp/Watering can	Lamp	Watering can	Goal	T2	Route-consistent	Other	0
45	Animate UMO	Ollie	Lamp/Watering can	Lamp	Watering can	Goal	T3	Route-consistent	Goal	0
45	Animate UMO	Ollie	Lamp/Watering can	Lamp	Watering can	Goal	T3	Route-consistent	Other	0
45	Animate UMO	Ollie	Lamp/Watering can	Lamp	Watering can	Goal	T5	Goal-consistent	Goal	0
45	Animate UMO	Ollie	Lamp/Watering can	Lamp	Watering can	Goal	T5	Goal-consistent	Other	0
45	Animate UMO	Ollie	Lamp/Watering can	Lamp	Watering can	Goal	T6	Goal-consistent	Goal	0
45	Animate UMO	Ollie	Lamp/Watering can	Lamp	Watering can	Goal	T6	Goal-consistent	Other	0
46	Animate UMO	RC car	Lamp/Watering can	Watering can	Lamp	Goal	T2	Route-consistent	Goal	0
46	Animate UMO	RC car	Lamp/Watering can	Watering can	Lamp	Goal	T2	Route-consistent	Other	0
46	Animate UMO	RC car	Lamp/Watering can	Watering can	Lamp	Goal	T3	Route-consistent	Goal	0
46	Animate UMO	RC car	Lamp/Watering can	Watering can	Lamp	Goal	T3	Route-consistent	Other	1.86
46	Animate UMO	RC car	Lamp/Watering can	Watering can	Lamp	Goal	T5	Goal-consistent	Goal	0
46	Animate UMO	RC car	Lamp/Watering can	Watering can	Lamp	Goal	T5	Goal-consistent	Other	0.43
46	Animate UMO	RC car	Lamp/Watering can	Watering can	Lamp	Goal	T6	Goal-consistent	Goal	0
46	Animate UMO	RC car	Lamp/Watering can	Watering can	Lamp	Goal	T6	Goal-consistent	Other	0
47	Animate UMO	Ollie	Shade/Wood	Shade	Wood	Goal	T2	Route-consistent	Goal	0
47	Animate UMO	Ollie	Shade/Wood	Shade	Wood	Goal	T2	Route-consistent	Other	0.03
47	Animate UMO	Ollie	Shade/Wood	Shade	Wood	Goal	T3	Route-consistent	Goal	0
47	Animate UMO	Ollie	Shade/Wood	Shade	Wood	Goal	T3	Route-consistent	Other	2.66
47	Animate UMO	Ollie	Shade/Wood	Shade	Wood	Goal	T5	Goal-consistent	Goal	0
47	Animate UMO	Ollie	Shade/Wood	Shade	Wood	Goal	T5	Goal-consistent	Other	0
47	Animate UMO	Ollie	Shade/Wood	Shade	Wood	Goal	T6	Goal-consistent	Goal	0
47	Animate UMO	Ollie	Shade/Wood	Shade	Wood	Goal	T6	Goal-consistent	Other	0.23
48	Animate UMO	RC car	Shade/Wood	Wood	Shade	Goal	T2	Route-consistent	Goal	2.46
48	Animate UMO	RC car	Shade/Wood	Wood	Shade	Goal	T2	Route-consistent	Other	0
48	Animate UMO	RC car	Shade/Wood	Wood	Shade	Goal	T3	Route-consistent	Goal	0
48	Animate UMO	RC car	Shade/Wood	Wood	Shade	Goal	T3	Route-consistent	Other	0
48	Animate UMO	RC car	Shade/Wood	Wood	Shade	Goal	T5	Goal-consistent	Goal	0
48	Animate UMO	RC car	Shade/Wood	Wood	Shade	Goal	T5	Goal-consistent	Other	0
48	Animate UMO	RC car	Shade/Wood	Wood	Shade	Goal	T6	Goal-consistent	Goal	0
48	Animate UMO	RC car	Shade/Wood	Wood	Shade	Goal	T6	Goal-consistent	Other	0
49	Animate UMO	Ollie	Lamp/Watering can	Watering can	Lamp	Route	T2	Goal-consistent	Goal	0.13
49	Animate UMO	Ollie	Lamp/Watering can	Watering can	Lamp	Route	T2	Goal-consistent	Other	0
49	Animate UMO	Ollie	Lamp/Watering can	Watering can	Lamp	Route	T3	Goal-consistent	Goal	0
49	Animate UMO	Ollie	Lamp/Watering can	Watering can	Lamp	Route	T3	Goal-consistent	Other	0
49	Animate UMO	Ollie	Lamp/Watering can	Watering can	Lamp	Route	T5	Route-consistent	Goal	0
49	Animate UMO	Ollie	Lamp/Watering can	Watering can	Lamp	Route	T5	Route-consistent	Other	0
49	Animate UMO	Ollie	Lamp/Watering can	Watering can	Lamp	Route	T6	Route-consistent	Goal	0
49	Animate UMO	Ollie	Lamp/Watering can	Watering can	Lamp	Route	T6	Route-consistent	Other	0
50	Animate UMO	RC car	Lamp/Watering can	Lamp	Watering can	Route	T2	Goal-consistent	Goal	0
50	Animate UMO	RC car	Lamp/Watering can	Lamp	Watering can	Route	T2	Goal-consistent	Other	0.4
50	Animate UMO	RC car	Lamp/Watering can	Lamp	Watering can	Route	T3	Goal-consistent	Goal	0
50	Animate UMO	RC car	Lamp/Watering can	Lamp	Watering can	Route	T3	Goal-consistent	Other	0
50	Animate UMO	RC car	Lamp/Watering can	Lamp	Watering can	Route	T5	Route-consistent	Goal	0
50	Animate UMO	RC car	Lamp/Watering can	Lamp	Watering can	Route	T5	Route-consistent	Other	0
50	Animate UMO	RC car	Lamp/Watering can	Lamp	Watering can	Route	T6	Route-consistent	Goal	0
50	Animate UMO	RC car	Lamp/Watering can	Lamp	Watering can	Route	T6	Route-consistent	Other	0
51	Animate UMO	Ollie	Shade/Wood	Wood	Shade	Route	T2	Goal-consistent	Goal	0
51	Animate UMO	Ollie	Shade/Wood	Wood	Shade	Route	T2	Goal-consistent	Other	0
51	Animate UMO	Ollie	Shade/Wood	Wood	Shade	Route	T3	Goal-consistent	Goal	0
51	Animate UMO	Ollie	Shade/Wood	Wood	Shade	Route	T3	Goal-consistent	Other	0
51	Animate UMO	Ollie	Shade/Wood	Wood	Shade	Route	T5	Route-consistent	Goal	0
51	Animate UMO	Ollie	Shade/Wood	Wood	Shade	Route	T5	Route-consistent	Other	0
51	Animate UMO	Ollie	Shade/Wood	Wood	Shade	Route	T6	Route-consistent	Goal	0
51	Animate UMO	Ollie	Shade/Wood	Wood	Shade	Route	T6	Route-consistent	Other	0
52	Animate UMO	RC car	Shade/Wood	Wood	Wood	Route	T2	Goal-consistent	Goal	0.47
52	Animate UMO	RC car	Shade/Wood	Wood	Wood	Route	T2	Goal-consistent	Other	0
52	Animate UMO	RC car	Shade/Wood	Wood	Wood	Route	T3	Goal-consistent	Goal	0
52	Animate UMO	RC car	Shade/Wood	Wood	Wood	Route	T3	Goal-consistent	Other	0.13
52	Animate UMO	RC car	Shade/Wood	Wood	Wood	Route	T5	Route-consistent	Goal	0
52	Animate UMO	RC car	Shade/Wood	Wood	Wood	Route	T5	Route-consistent	Other	0
52	Animate UMO	RC car	Shade/Wood	Wood	Wood	Route	T6	Route-consistent	Goal	0
52	Animate UMO	RC car	Shade/Wood	Wood	Wood	Route	T6	Route-consistent	Other	0
53	Animate UMO	Ollie	Lamp/Watering can	Watering can	Watering can	Route	T2	Goal-consistent	Goal	0
53	Animate UMO	Ollie	Lamp/Watering can	Watering can	Watering can	Route	T2	Goal-consistent	Other	0
53	Animate UMO	Ollie	Lamp/Watering can	Watering can	Watering can	Route	T3	Goal-consistent	Goal	0
53	Animate UMO	Ollie	Lamp/Watering can	Watering can	Watering can	Route	T3	Goal-consistent	Other	0
53	Animate UMO	Ollie	Lamp/Watering can	Watering can	Watering can	Route	T5	Route-consistent	Goal	8.46
53	Animate UMO	Ollie	Lamp/Watering can	Watering can	Watering can	Route	T5	Route-consistent	Other	0
53	Animate UMO	Ollie	Lamp/Watering can	Watering can	Watering can	Route	T6	Route-consistent	Goal	0
53	Animate UMO	Ollie	Lamp/Watering can	Watering can	Watering can	Route	T6	Route-consistent	Other	0
54	Animate UMO	RC car	Lamp/Watering can	Lamp	Lamp	Route	T2	Goal-consistent	Goal	0
54	Animate UMO	RC car	Lamp/Watering can	Lamp	Lamp	Route	T2	Goal-consistent	Other	0
54	Animate UMO	RC car	Lamp/Watering can	Lamp	Lamp	Route	T3	Goal-consistent	Goal	1.27
54	Animate UMO	RC car	Lamp/Watering can	Lamp	Lamp	Route	T3	Goal-consistent	Other	0.1
54	Animate UMO	RC car	Lamp/Watering can	Lamp	Lamp	Route	T5	Route-consistent	Goal	0
54	Animate UMO	RC car	Lamp/Watering can	Lamp	Lamp	Route	T5	Route-consistent	Other	0
54	Animate UMO	RC car	Lamp/Watering can	Lamp	Lamp	Route	T6	Route-consistent	Goal	0
54	Animate UMO	RC car	Lamp/Watering can	Lamp	Lamp	Route	T6	Route-consistent	Other	0
55	Animate UMO	Ollie	Shade/Wood	Wood	Wood	Route	T2	Goal-consistent	Goal	0
55	Animate UMO	Ollie	Shade/Wood	Wood	Wood	Route	T2	Goal-consistent	Other	0
55	Animate UMO	Ollie	Shade/Wood	Wood	Wood	Route	T3	Goal-consistent	Goal	0.27
55	Animate UMO	Ollie	Shade/Wood	Wood	Wood	Route	T3	Goal-consistent	Other	0
55	Animate UMO	Ollie	Shade/Wood	Wood	Wood	Route	T5	Route-consistent	Goal	0.8
55	Animate UMO	Ollie	Shade/Wood	Wood	Wood	Route	T5	Route-consistent	Other	0
55	Animate UMO	Ollie	Shade/Wood	Wood	Wood	Route	T6	Route-consistent	Goal	1.23
55	Animate UMO	Ollie	Shade/Wood	Wood	Wood	Route	T6	Route-consistent	Other	0
56	Animate UMO	RC car	Shade/Wood	Shade	Shade	Route	T2	Goal-consistent	Goal	0
56	Animate UMO	RC car	Shade/Wood	Shade	Shade	Route	T2	Goal-consistent	Other	0
56	Animate UMO	RC car	Shade/Wood	Shade	Shade	Route	T3	Goal-consistent	Goal	0
56	Animate UMO	RC car	Shade/Wood	Shade	Shade	Route	T3	Goal-consistent	Other	0
56	Animate UMO	RC car	Shade/Wood	Shade	Shade	Route	T5	Route-consistent	Goal	0
56	Animate UMO	RC car	Shade/Wood	Shade	Shade	Route	T5	Route-consistent	Other	0
56	Animate UMO	RC car	Shade/Wood	Shade	Shade	Route	T6	Route-consistent	Goal	0
56	Animate UMO	RC car	Shade/Wood	Shade	Shade	Route	T6	Route-consistent	Other	0
57	Animate UMO	Ollie	Lamp/Watering can	Watering can	Watering can	Goal	T2	Route-consistent	Goal	0
57	Animate UMO	Ollie	Lamp/Watering can	Watering can	Watering can	Goal	T2	Route-consistent	Other	0
57	Animate UMO	Ollie	Lamp/Watering can	Watering can	Watering can	Goal	T3	Route-consistent	Goal	0.6
57	Animate UMO	Ollie	Lamp/Watering can	Watering can	Watering can	Goal	T3	Route-consistent	Other	0
57	Animate UMO	Ollie	Lamp/Watering can	Watering can	Watering can	Goal	T5	Goal-consistent	Goal	0
57	Animate UMO	Ollie	Lamp/Watering can	Watering can	Watering can	Goal	T5	Goal-consistent	Other	0
57	Animate UMO	Ollie	Lamp/Watering can	Watering can	Watering can	Goal	T6	Goal-consistent	Goal	0
57	Animate UMO	Ollie	Lamp/Watering can	Watering can	Watering can	Goal	T6	Goal-consistent	Other	0
58	Animate UMO	RC car	Lamp/Watering can	Lamp	Watering can	Route	T2	Goal-consistent	Goal	0
58	Animate UMO	RC car	Lamp/Watering can	Lamp	Watering can	Route	T2	Goal-consistent	Other	2.83
58	Animate UMO	RC car	Lamp/Watering can	Lamp	Watering can	Route	T3	Goal-consistent	Goal	0
58	Animate UMO	RC car	Lamp/Watering can	Lamp	Watering can	Route	T3	Goal-consistent	Other	0.57
58	Animate UMO	RC car	Lamp/Watering can	Lamp	Watering can	Route	T5	Route-consistent	Goal	5.36
58	Animate UMO	RC car	Lamp/Watering can	Lamp	Watering can	Route	T5	Route-consistent	Other	0
58	Animate UMO	RC car	Lamp/Watering can	Lamp	Watering can	Route	T6	Route-consistent	Goal	0.27
58	Animate UMO	RC car	Lamp/Watering can	Lamp	Watering can	Route	T6	Route-consistent	Other	0
59	Animate UMO	Ollie	Shade/Wood	Shade	Wood	Route	T2	Goal-consistent	Goal	0
59	Animate UMO	Ollie	Shade/Wood	Shade	Wood	Route	T2	Goal-consistent	Other	1.23
59	Animate UMO	Ollie	Shade/Wood	Shade	Wood	Route	T3	Goal-consistent	Goal	0
59	Animate UMO	Ollie	Shade/Wood	Shade	Wood	Route	T3	Goal-consistent	Other	0
59	Animate UMO	Ollie	Shade/Wood	Shade	Wood	Route	T5	Route-consistent	Goal	0
59	Animate UMO	Ollie	Shade/Wood	Shade	Wood	Route	T5	Route-consistent	Other	0
59	Animate UMO	Ollie	Shade/Wood	Shade	Wood	Route	T6	Route-consistent	Goal	0
59	Animate UMO	Ollie	Shade/Wood	Shade	Wood	Route	T6	Route-consistent	Other	0
60	Animate UMO	RC car	Shade/Wood	Shade	Shade	Goal	T2	Route-consistent	Goal	0
60	Animate UMO	RC car	Shade/Wood	Shade	Shade	Goal	T2	Route-consistent	Other	0
60	Animate UMO	RC car	Shade/Wood	Shade	Shade	Goal	T3	Route-consistent	Goal	0
60	Animate UMO	RC car	Shade/Wood	Shade	Shade	Goal	T3	Route-consistent	Other	2.23
60	Animate UMO	RC car	Shade/Wood	Shade	Shade	Goal	T5	Goal-consistent	Goal	0
60	Animate UMO	RC car	Shade/Wood	Shade	Shade	Goal	T5	Goal-consistent	Other	0
60	Animate UMO	RC car	Shade/Wood	Shade	Shade	Goal	T6	Goal-consistent	Goal	0
60	Animate UMO	RC car	Shade/Wood	Shade	Shade	Goal	T6	Goal-consistent	Other	0
61	Ambiguous UMO	Ollie	Lamp/Watering can	Lamp	Lamp	Goal	T2	Route-consistent	Goal	0
61	Ambiguous UMO	Ollie	Lamp/Watering can	Lamp	Lamp	Goal	T2	Route-consistent	Other	0.17
61	Ambiguous UMO	Ollie	Lamp/Watering can	Lamp	Lamp	Goal	T3	Route-consistent	Goal	0
61	Ambiguous UMO	Ollie	Lamp/Watering can	Lamp	Lamp	Goal	T3	Route-consistent	Other	0
61	Ambiguous UMO	Ollie	Lamp/Watering can	Lamp	Lamp	Goal	T5	Goal-consistent	Goal	0
61	Ambiguous UMO	Ollie	Lamp/Watering can	Lamp	Lamp	Goal	T5	Goal-consistent	Other	0
61	Ambiguous UMO	Ollie	Lamp/Watering can	Lamp	Lamp	Goal	T6	Goal-consistent	Goal	0
61	Ambiguous UMO	Ollie	Lamp/Watering can	Lamp	Lamp	Goal	T6	Goal-consistent	Other	0
62	Ambiguous UMO	RC car	Lamp/Watering can	Watering can	Watering can	Goal	T2	Route-consistent	Goal	0
62	Ambiguous UMO	RC car	Lamp/Watering can	Watering can	Watering can	Goal	T2	Route-consistent	Other	0.97
62	Ambiguous UMO	RC car	Lamp/Watering can	Watering can	Watering can	Goal	T3	Route-consistent	Goal	0
62	Ambiguous UMO	RC car	Lamp/Watering can	Watering can	Watering can	Goal	T3	Route-consistent	Other	0
62	Ambiguous UMO	RC car	Lamp/Watering can	Watering can	Watering can	Goal	T5	Goal-consistent	Goal	0
62	Ambiguous UMO	RC car	Lamp/Watering can	Watering can	Watering can	Goal	T5	Goal-consistent	Other	1.37
62	Ambiguous UMO	RC car	Lamp/Watering can	Watering can	Watering can	Goal	T6	Goal-consistent	Goal	0
62	Ambiguous UMO	RC car	Lamp/Watering can	Watering can	Watering can	Goal	T6	Goal-consistent	Other	0
63	Ambiguous UMO	Ollie	Shade/Wood	Shade	Shade	Goal	T2	Route-consistent	Goal	0
63	Ambiguous UMO	Ollie	Shade/Wood	Shade	Shade	Goal	T2	Route-consistent	Other	0
63	Ambiguous UMO	Ollie	Shade/Wood	Shade	Shade	Goal	T3	Route-consistent	Goal	0
63	Ambiguous UMO	Ollie	Shade/Wood	Shade	Shade	Goal	T3	Route-consistent	Other	0
63	Ambiguous UMO	Ollie	Shade/Wood	Shade	Shade	Goal	T5	Goal-consistent	Goal	0
63	Ambiguous UMO	Ollie	Shade/Wood	Shade	Shade	Goal	T5	Goal-consistent	Other	4.26
63	Ambiguous UMO	Ollie	Shade/Wood	Shade	Shade	Goal	T6	Goal-consistent	Goal	0
63	Ambiguous UMO	Ollie	Shade/Wood	Shade	Shade	Goal	T6	Goal-consistent	Other	0
64	Ambiguous UMO	RC car	Shade/Wood	Wood	Wood	Goal	T2	Route-consistent	Goal	1.07
64	Ambiguous UMO	RC car	Shade/Wood	Wood	Wood	Goal	T2	Route-consistent	Other	0
64	Ambiguous UMO	RC car	Shade/Wood	Wood	Wood	Goal	T3	Route-consistent	Goal	2.23
64	Ambiguous UMO	RC car	Shade/Wood	Wood	Wood	Goal	T3	Route-consistent	Other	0
64	Ambiguous UMO	RC car	Shade/Wood	Wood	Wood	Goal	T5	Goal-consistent	Goal	0
64	Ambiguous UMO	RC car	Shade/Wood	Wood	Wood	Goal	T5	Goal-consistent	Other	0
64	Ambiguous UMO	RC car	Shade/Wood	Wood	Wood	Goal	T6	Goal-consistent	Goal	0
64	Ambiguous UMO	RC car	Shade/Wood	Wood	Wood	Goal	T6	Goal-consistent	Other	0
65	Ambiguous UMO	Ollie	Lamp/Watering can	Lamp	Watering can	Goal	T2	Route-consistent	Goal	0
65	Ambiguous UMO	Ollie	Lamp/Watering can	Lamp	Watering can	Goal	T2	Route-consistent	Other	0.53
65	Ambiguous UMO	Ollie	Lamp/Watering can	Lamp	Watering can	Goal	T3	Route-consistent	Goal	0
65	Ambiguous UMO	Ollie	Lamp/Watering can	Lamp	Watering can	Goal	T3	Route-consistent	Other	0
65	Ambiguous UMO	Ollie	Lamp/Watering can	Lamp	Watering can	Goal	T5	Goal-consistent	Goal	0.07
65	Ambiguous UMO	Ollie	Lamp/Watering can	Lamp	Watering can	Goal	T5	Goal-consistent	Other	0.57
65	Ambiguous UMO	Ollie	Lamp/Watering can	Lamp	Watering can	Goal	T6	Goal-consistent	Goal	0
65	Ambiguous UMO	Ollie	Lamp/Watering can	Lamp	Watering can	Goal	T6	Goal-consistent	Other	0
66	Ambiguous UMO	RC car	Lamp/Watering can	Watering can	Lamp	Goal	T2	Route-consistent	Goal	0
66	Ambiguous UMO	RC car	Lamp/Watering can	Watering can	Lamp	Goal	T2	Route-consistent	Other	0
66	Ambiguous UMO	RC car	Lamp/Watering can	Watering can	Lamp	Goal	T3	Route-consistent	Goal	0
66	Ambiguous UMO	RC car	Lamp/Watering can	Watering can	Lamp	Goal	T3	Route-consistent	Other	0
66	Ambiguous UMO	RC car	Lamp/Watering can	Watering can	Lamp	Goal	T5	Goal-consistent	Goal	0
66	Ambiguous UMO	RC car	Lamp/Watering can	Watering can	Lamp	Goal	T5	Goal-consistent	Other	0
66	Ambiguous UMO	RC car	Lamp/Watering can	Watering can	Lamp	Goal	T6	Goal-consistent	Goal	0
66	Ambiguous UMO	RC car	Lamp/Watering can	Watering can	Lamp	Goal	T6	Goal-consistent	Other	0
67	Ambiguous UMO	Ollie	Shade/Wood	Shade	Wood	Goal	T2	Route-consistent	Goal	1.37
67	Ambiguous UMO	Ollie	Shade/Wood	Shade	Wood	Goal	T2	Route-consistent	Other	0
67	Ambiguous UMO	Ollie	Shade/Wood	Shade	Wood	Goal	T3	Route-consistent	Goal	0.43
67	Ambiguous UMO	Ollie	Shade/Wood	Shade	Wood	Goal	T3	Route-consistent	Other	0
67	Ambiguous UMO	Ollie	Shade/Wood	Shade	Wood	Goal	T5	Goal-consistent	Goal	0
67	Ambiguous UMO	Ollie	Shade/Wood	Shade	Wood	Goal	T5	Goal-consistent	Other	0
67	Ambiguous UMO	Ollie	Shade/Wood	Shade	Wood	Goal	T6	Goal-consistent	Goal	0
67	Ambiguous UMO	Ollie	Shade/Wood	Shade	Wood	Goal	T6	Goal-consistent	Other	0
68	Ambiguous UMO	RC car	Shade/Wood	Wood	Shade	Goal	T2	Route-consistent	Goal	0
68	Ambiguous UMO	RC car	Shade/Wood	Wood	Shade	Goal	T2	Route-consistent	Other	0.4
68	Ambiguous UMO	RC car	Shade/Wood	Wood	Shade	Goal	T3	Route-consistent	Goal	0
68	Ambiguous UMO	RC car	Shade/Wood	Wood	Shade	Goal	T3	Route-consistent	Other	0
68	Ambiguous UMO	RC car	Shade/Wood	Wood	Shade	Goal	T5	Goal-consistent	Goal	0
68	Ambiguous UMO	RC car	Shade/Wood	Wood	Shade	Goal	T5	Goal-consistent	Other	0
68	Ambiguous UMO	RC car	Shade/Wood	Wood	Shade	Goal	T6	Goal-consistent	Goal	0
68	Ambiguous UMO	RC car	Shade/Wood	Wood	Shade	Goal	T6	Goal-consistent	Other	0
69	Ambiguous UMO	Ollie	Lamp/Watering can	Watering can	Lamp	Route	T2	Goal-consistent	Goal	0
69	Ambiguous UMO	Ollie	Lamp/Watering can	Watering can	Lamp	Route	T2	Goal-consistent	Other	0
69	Ambiguous UMO	Ollie	Lamp/Watering can	Watering can	Lamp	Route	T3	Goal-consistent	Goal	0
69	Ambiguous UMO	Ollie	Lamp/Watering can	Watering can	Lamp	Route	T3	Goal-consistent	Other	0
69	Ambiguous UMO	Ollie	Lamp/Watering can	Watering can	Lamp	Route	T5	Route-consistent	Goal	0
69	Ambiguous UMO	Ollie	Lamp/Watering can	Watering can	Lamp	Route	T5	Route-consistent	Other	0
69	Ambiguous UMO	Ollie	Lamp/Watering can	Watering can	Lamp	Route	T6	Route-consistent	Goal	0
69	Ambiguous UMO	Ollie	Lamp/Watering can	Watering can	Lamp	Route	T6	Route-consistent	Other	0
70	Ambiguous UMO	RC car	Lamp/Watering can	Lamp	Watering can	Route	T2	Goal-consistent	Goal	0
70	Ambiguous UMO	RC car	Lamp/Watering can	Lamp	Watering can	Route	T2	Goal-consistent	Other	0
70	Ambiguous UMO	RC car	Lamp/Watering can	Lamp	Watering can	Route	T3	Goal-consistent	Goal	0
70	Ambiguous UMO	RC car	Lamp/Watering can	Lamp	Watering can	Route	T3	Goal-consistent	Other	0
70	Ambiguous UMO	RC car	Lamp/Watering can	Lamp	Watering can	Route	T5	Route-consistent	Goal	0
70	Ambiguous UMO	RC car	Lamp/Watering can	Lamp	Watering can	Route	T5	Route-consistent	Other	0
70	Ambiguous UMO	RC car	Lamp/Watering can	Lamp	Watering can	Route	T6	Route-consistent	Goal	0
70	Ambiguous UMO	RC car	Lamp/Watering can	Lamp	Watering can	Route	T6	Route-consistent	Other	0
71	Ambiguous UMO	Ollie	Shade/Wood	Wood	Shade	Route	T2	Goal-consistent	Goal	0
71	Ambiguous UMO	Ollie	Shade/Wood	Wood	Shade	Route	T2	Goal-consistent	Other	0
71	Ambiguous UMO	Ollie	Shade/Wood	Wood	Shade	Route	T3	Goal-consistent	Goal	0
71	Ambiguous UMO	Ollie	Shade/Wood	Wood	Shade	Route	T3	Goal-consistent	Other	0
71	Ambiguous UMO	Ollie	Shade/Wood	Wood	Shade	Route	T5	Route-consistent	Goal	0
71	Ambiguous UMO	Ollie	Shade/Wood	Wood	Shade	Route	T5	Route-consistent	Other	0.57
71	Ambiguous UMO	Ollie	Shade/Wood	Wood	Shade	Route	T6	Route-consistent	Goal	0
71	Ambiguous UMO	Ollie	Shade/Wood	Wood	Shade	Route	T6	Route-consistent	Other	0
72	Ambiguous UMO	RC car	Shade/Wood	Wood	Wood	Route	T2	Goal-consistent	Goal	0.47
72	Ambiguous UMO	RC car	Shade/Wood	Wood	Wood	Route	T2	Goal-consistent	Other	0
72	Ambiguous UMO	RC car	Shade/Wood	Wood	Wood	Route	T3	Goal-consistent	Goal	0
72	Ambiguous UMO	RC car	Shade/Wood	Wood	Wood	Route	T3	Goal-consistent	Other	0
72	Ambiguous UMO	RC car	Shade/Wood	Wood	Wood	Route	T5	Route-consistent	Goal	0
72	Ambiguous UMO	RC car	Shade/Wood	Wood	Wood	Route	T5	Route-consistent	Other	0
72	Ambiguous UMO	RC car	Shade/Wood	Wood	Wood	Route	T6	Route-consistent	Goal	1.93
72	Ambiguous UMO	RC car	Shade/Wood	Wood	Wood	Route	T6	Route-consistent	Other	0
73	Ambiguous UMO	Ollie	Lamp/Watering can	Watering can	Watering can	Route	T2	Goal-consistent	Goal	0
73	Ambiguous UMO	Ollie	Lamp/Watering can	Watering can	Watering can	Route	T2	Goal-consistent	Other	0
73	Ambiguous UMO	Ollie	Lamp/Watering can	Watering can	Watering can	Route	T3	Goal-consistent	Goal	1.3
73	Ambiguous UMO	Ollie	Lamp/Watering can	Watering can	Watering can	Route	T3	Goal-consistent	Other	0
73	Ambiguous UMO	Ollie	Lamp/Watering can	Watering can	Watering can	Route	T5	Route-consistent	Goal	0.2
73	Ambiguous UMO	Ollie	Lamp/Watering can	Watering can	Watering can	Route	T5	Route-consistent	Other	0
73	Ambiguous UMO	Ollie	Lamp/Watering can	Watering can	Watering can	Route	T6	Route-consistent	Goal	0.5
73	Ambiguous UMO	Ollie	Lamp/Watering can	Watering can	Watering can	Route	T6	Route-consistent	Other	0
74	Ambiguous UMO	RC car	Lamp/Watering can	Lamp	Lamp	Route	T2	Goal-consistent	Goal	1.5
74	Ambiguous UMO	RC car	Lamp/Watering can	Lamp	Lamp	Route	T2	Goal-consistent	Other	0
74	Ambiguous UMO	RC car	Lamp/Watering can	Lamp	Lamp	Route	T3	Goal-consistent	Goal	0
74	Ambiguous UMO	RC car	Lamp/Watering can	Lamp	Lamp	Route	T3	Goal-consistent	Other	0
74	Ambiguous UMO	RC car	Lamp/Watering can	Lamp	Lamp	Route	T5	Route-consistent	Goal	0
74	Ambiguous UMO	RC car	Lamp/Watering can	Lamp	Lamp	Route	T5	Route-consistent	Other	0.3
74	Ambiguous UMO	RC car	Lamp/Watering can	Lamp	Lamp	Route	T6	Route-consistent	Goal	0
74	Ambiguous UMO	RC car	Lamp/Watering can	Lamp	Lamp	Route	T6	Route-consistent	Other	0
75	Ambiguous UMO	Ollie	Shade/Wood	Wood	Wood	Route	T2	Goal-consistent	Goal	0
75	Ambiguous UMO	Ollie	Shade/Wood	Wood	Wood	Route	T2	Goal-consistent	Other	0
75	Ambiguous UMO	Ollie	Shade/Wood	Wood	Wood	Route	T3	Goal-consistent	Goal	0
75	Ambiguous UMO	Ollie	Shade/Wood	Wood	Wood	Route	T3	Goal-consistent	Other	0
75	Ambiguous UMO	Ollie	Shade/Wood	Wood	Wood	Route	T5	Route-consistent	Goal	2.63
75	Ambiguous UMO	Ollie	Shade/Wood	Wood	Wood	Route	T5	Route-consistent	Other	0
75	Ambiguous UMO	Ollie	Shade/Wood	Wood	Wood	Route	T6	Route-consistent	Goal	0
75	Ambiguous UMO	Ollie	Shade/Wood	Wood	Wood	Route	T6	Route-consistent	Other	0
76	Ambiguous UMO	RC car	Shade/Wood	Shade	Shade	Route	T2	Goal-consistent	Goal	0
76	Ambiguous UMO	RC car	Shade/Wood	Shade	Shade	Route	T2	Goal-consistent	Other	0
76	Ambiguous UMO	RC car	Shade/Wood	Shade	Shade	Route	T3	Goal-consistent	Goal	0
76	Ambiguous UMO	RC car	Shade/Wood	Shade	Shade	Route	T3	Goal-consistent	Other	0
76	Ambiguous UMO	RC car	Shade/Wood	Shade	Shade	Route	T5	Route-consistent	Goal	0
76	Ambiguous UMO	RC car	Shade/Wood	Shade	Shade	Route	T5	Route-consistent	Other	0
76	Ambiguous UMO	RC car	Shade/Wood	Shade	Shade	Route	T6	Route-consistent	Goal	5.66
76	Ambiguous UMO	RC car	Shade/Wood	Shade	Shade	Route	T6	Route-consistent	Other	0
77	Ambiguous UMO	Ollie	Lamp/Watering can	Watering can	Watering can	Goal	T2	Route-consistent	Goal	0
77	Ambiguous UMO	Ollie	Lamp/Watering can	Watering can	Watering can	Goal	T2	Route-consistent	Other	0
77	Ambiguous UMO	Ollie	Lamp/Watering can	Watering can	Watering can	Goal	T3	Route-consistent	Goal	0
77	Ambiguous UMO	Ollie	Lamp/Watering can	Watering can	Watering can	Goal	T3	Route-consistent	Other	0
77	Ambiguous UMO	Ollie	Lamp/Watering can	Watering can	Watering can	Goal	T5	Goal-consistent	Goal	0.13
77	Ambiguous UMO	Ollie	Lamp/Watering can	Watering can	Watering can	Goal	T5	Goal-consistent	Other	0
77	Ambiguous UMO	Ollie	Lamp/Watering can	Watering can	Watering can	Goal	T6	Goal-consistent	Goal	0
77	Ambiguous UMO	Ollie	Lamp/Watering can	Watering can	Watering can	Goal	T6	Goal-consistent	Other	0
78	Ambiguous UMO	RC car	Lamp/Watering can	Lamp	Watering can	Route	T2	Goal-consistent	Goal	0
78	Ambiguous UMO	RC car	Lamp/Watering can	Lamp	Watering can	Route	T2	Goal-consistent	Other	0
78	Ambiguous UMO	RC car	Lamp/Watering can	Lamp	Watering can	Route	T3	Goal-consistent	Goal	0
78	Ambiguous UMO	RC car	Lamp/Watering can	Lamp	Watering can	Route	T3	Goal-consistent	Other	0
78	Ambiguous UMO	RC car	Lamp/Watering can	Lamp	Watering can	Route	T5	Route-consistent	Goal	0
78	Ambiguous UMO	RC car	Lamp/Watering can	Lamp	Watering can	Route	T5	Route-consistent	Other	0
78	Ambiguous UMO	RC car	Lamp/Watering can	Lamp	Watering can	Route	T6	Route-consistent	Goal	0
78	Ambiguous UMO	RC car	Lamp/Watering can	Lamp	Watering can	Route	T6	Route-consistent	Other	0
79	Ambiguous UMO	Ollie	Shade/Wood	Shade	Wood	Route	T2	Goal-consistent	Goal	0
79	Ambiguous UMO	Ollie	Shade/Wood	Shade	Wood	Route	T2	Goal-consistent	Other	1.1
79	Ambiguous UMO	Ollie	Shade/Wood	Shade	Wood	Route	T3	Goal-consistent	Goal	0
79	Ambiguous UMO	Ollie	Shade/Wood	Shade	Wood	Route	T3	Goal-consistent	Other	0
79	Ambiguous UMO	Ollie	Shade/Wood	Shade	Wood	Route	T5	Route-consistent	Goal	0
79	Ambiguous UMO	Ollie	Shade/Wood	Shade	Wood	Route	T5	Route-consistent	Other	0
79	Ambiguous UMO	Ollie	Shade/Wood	Shade	Wood	Route	T6	Route-consistent	Goal	0
79	Ambiguous UMO	Ollie	Shade/Wood	Shade	Wood	Route	T6	Route-consistent	Other	0
80	Ambiguous UMO	RC car	Shade/Wood	Shade	Shade	Goal	T2	Route-consistent	Goal	0
80	Ambiguous UMO	RC car	Shade/Wood	Shade	Shade	Goal	T2	Route-consistent	Other	0
80	Ambiguous UMO	RC car	Shade/Wood	Shade	Shade	Goal	T3	Route-consistent	Goal	5.59
80	Ambiguous UMO	RC car	Shade/Wood	Shade	Shade	Goal	T3	Route-consistent	Other	0
80	Ambiguous UMO	RC car	Shade/Wood	Shade	Shade	Goal	T5	Goal-consistent	Goal	0
80	Ambiguous UMO	RC car	Shade/Wood	Shade	Shade	Goal	T5	Goal-consistent	Other	0
80	Ambiguous UMO	RC car	Shade/Wood	Shade	Shade	Goal	T6	Goal-consistent	Goal	0
80	Ambiguous UMO	RC car	Shade/Wood	Shade	Shade	Goal	T6	Goal-consistent	Other	0
